# Supplementary material for: Head and neck cancer subtypes with biological and clinical relevance: Meta-analysis of gene-expression data
Source: Oncotarget. 2015 Mar 20;6(11):9627–42. doi: 10.18632/oncotarget.3301 (PMC4496244; doi:10.18632/oncotarget.3301)
Supplement: Supplementary file 2 [file oncotarget-06-9627-s002.xlsx]

## Sheet: TableS1
TableS1
Dataset	Platform	Provider	Repository	No. Tumor samples	No. Normal Tissues	Type of use	Reference
Thurlow	GPL570	Affymetrix	MIAME-VICE	71	14	Training	Thurlow, 2010
E-TABM-302	GPL570	Affymetrix	Arrayexpress	81	NA	Training	Rickman, 2009
GSE10300	GPL570	Affymetrix	GEO	43	NA	Training	Cohen, 2009
GSE31056	GPL570	Affymetrix	GEO	23	24	Training	Reis, 2011
GSE30784	GPL570	Affymetrix	GEO	167	45	Training	Lohavanichbutr, 2013
GSE6791	GPL570	Affymetrix	GEO	42	14	Training	Pyeon, 2007
GSE9844	GPL570	Affymetrix	GEO	26	12	Training	Ye, 2008
GSE42743	GPL570	Affymetrix	GEO	74	29	Training	Lohavanichbutr, 2013
GSE39368	GPL9053	Agilent	GEO	138	NA	Validation	Walter, 2013
TCGA	HiSeq-RNAseq v2	Illumina	TCGA	303	NA	Validation	access June 2013
GSE686	GPL503	Agilent	GEO	60	NA	Validation	Chung, 2004
GSE2379	GPL91/GPL8300	Affymetrix	GEO	31	NA	Validation	Cromer, 2004
GSE2837	GPL1352	Affymetrix	GEO	28	NA	Validation	Chung, 2006
GSE3292	GPL570	Affymetrix	GEO	36	NA	Validation	Slebos, 2006
GSE3524	GPL96	Affymetrix	GEO	16	NA	Validation	Toruner, 2004
GSE6631	GPL8300	Affymetrix	GEO	22	NA	Validation	Kuriakose, 2004
GSE9349	GPL201	Affymetrix	GEO	22	NA	Validation	Hensen, 2008
GSE13601	GPL8300	Affymetrix	GEO	31	NA	Validation	Estilo, 2009
GSE23036	GPL571	Affymetrix	GEO	63	NA	Validation	Pavon, 2012
GSE27020	GPL96	Affymetrix	GEO	109	NA	Validation	Fountzilas, 2013
MIAME-VICE: http://bioinformatics.picr.man.ac.uk/vice/Welcome.vice
Arrayexpress: http://www.ebi.ac.uk/arrayexpress/
GEO: http://www.ncbi.nlm.nih.gov/geo/
TCGA: https://tcga-data.nci.nih.gov/tcga/

## Sheet: TableS2
TableS2
	Cl1	Cl2	Cl3	Cl4	Cl5	Cl6
Cl1		3.89e-12	9.96e-47	5.3e-18	1.35e-11	0.000312
Cl2			2.33e-24	1.26e-19	7.46e-19	7.15e-16
Cl3				8.53e-14	1.58e-29	7.21e-30
Cl4					1.42e-14	0.0146
Cl5						3.96e-10
Cl6

## Sheet: TableS3
Composition of PAM classifier:
2843 genes selected by PAM (threshhold equal to 2.05)
A sample x*=(x1*, x2*, ..., xp*) is classified to the class k if δk(x*) < δj(x*) for any other class j,
where the discriminant score δk(x*) = ∑i(xi* - xik ' )2/(si+s0)2 -2log(πk) and
xik ' is the shrunken centroid of class k for the i-th gene,
si+s0 is the standard deviation for the i-th gene,
πk is the prior probability for class k.
The shrunken centroids (xik ' ) and standard deviations (si+s0) are defined in the following table. The prior probability πk=(0.167, 0.167, 0.167, 0.167, 0.167, 0.167).
UniqueID	CloneID	Accession	Symbol	Shrunken centroid in Cl1	Shrunken centroid in Cl2	Shrunken centroid in Cl3	Shrunken centroid in Cl4	Shrunken centroid in Cl5	Shrunken centroid in Cl6	Standard deviation si+s0
171024	227662_at	AA541622	SYNPO2	1.09	-0.53	-0.82	-0.39	-0.56	-0.39	1.6
387914	230493_at	AW664964	SHISA2	1.36	0.01	-0.24	-0.14	0.01	0.01	1.77
2258	205110_s_at	NM_004114	FGF13	-0.31	0.01	0.01	0.01	0.98	0.01	1.3
10388	206546_at	NM_014258	SYCP2	1.14	0.06	0.06	0.06	-0.06	0.06	1.5
771	203963_at	NM_001218	CA12	-1.05	-0.07	0.3	0.06	-0.07	-0.07	1.36
4602	204798_at	NM_005375	MYB	1.27	0.26	0.25	0.14	0.26	0.26	1.42
1756	203881_s_at	NM_004010	DMD	0.92	-0.08	-0.08	-0.08	-0.54	-0.08	1.39
9915	202986_at	NM_014862	ARNT2	1.08	0.27	0.15	0.25	0.19	0.27	1.2
4915	221796_at	AA707199	NTRK2	0.65	0.43	-0.03	-0.18	1.55	0.43	1.77
285084	1557570_a_at	AA416910	LOC285084	1.27	0.35	0.35	0.35	0.35	0.35	1.46
388494	233064_at	AL365406	LOC388494	1.08	0.34	0.34	0.31	0.34	0.34	1.22
6770	204548_at	NM_000349	STAR	1.11	0.3	0.3	0.16	0.3	0.3	1.37
113146	212992_at	AI935123	AHNAK2	-0.71	0.16	0.08	0.06	0.06	0.06	1.29
4345	209583_s_at	AF063591	CD200	0.71	-0.04	-0.04	-0.04	-0.04	-0.04	1.27
25849	225809_at	AI659927	DKFZP564O0823	0.93	0.16	0.16	0.16	0.16	0.16	1.32
4330	205330_at	NM_002430	MN1	-0.47	0.23	0.63	0.23	0.23	0.23	1.21
26084	227197_at	AI989530	SGEF	0.34	0.25	0.004848	-0.15	1	0.25	1.31
400954	229656_s_at	AA236463	EML6	-1.26	-0.52	-0.52	-0.52	-0.52	-0.52	1.28
2150	213506_at	BE965369	F2RL1	-0.72	0.19	0.08	0.08	0.08	0.08	1.39
57549	229276_at	AB037776	IGSF9	1.09	0.46	0.46	0.27	0.46	0.46	1.12
650655	231164_at	AI570450	ABCA17P	1.04	0.3	0.29	0.3	0.3	0.3	1.31
153579	228434_at	AA806965	BTNL9	0.92	0.16	0.16	0.16	0.16	0.09	1.37
344887	241418_at	AI819386	LOC344887	-0.55	-0.14	-0.14	-0.14	0.67	-0.14	1.48
7100	210166_at	AF051151	TLR5	0.81	0.2	0.2	0.16	0.2	0.2	1.13
55540	219255_x_at	NM_018725	IL17RB	0.62	0.01	0.01	0.01	-0.03	0.01	1.13
54852	242871_at	AI934557	PAQR5	-0.18	0.01	0.76	0.01	-0.5	0.01	1.4
5836	202990_at	NM_002863	PYGL	-0.7	-0.08	0.09	0.02	-0.08	-0.08	1.16
3070	227350_at	AI889959	HELLS	0.77	0.19	0.19	0.11	0.19	0.19	1.09
10057	226363_at	BE550362	ABCC5	0.35	0.35	0.35	0.29	0.97	0.35	1.18
1041	206193_s_at	NM_001264	CDSN	-0.15	-0.82	-0.15	0.65	-0.15	-0.15	1.52
3034	206643_at	NM_002108	HAL	0.05	-0.04	0.05	0.88	0.05	0.05	1.59
8140	201195_s_at	AB018009	SLC7A5	-0.2	0.38	0.76	0.38	0.38	0.38	1.13
91461	225380_at	BF528878	SGK493	1.05	0.37	0.37	0.24	0.37	0.37	1.31
51768	217974_at	NM_016551	TM7SF3	0.63	0.02	0.02	-0.18	0.02	0.02	1.19
79682	229305_at	AA460299	MLF1IP	0.93	0.28	0.28	0.28	0.19	0.28	1.25
143686	235683_at	BF685808	SESN3	-0.41	0.38	0.38	0.38	1.15	0.38	1.52
23580	214721_x_at	AL162074	CDC42EP4	0.94	0.38	0.38	0.38	0.38	0.28	1.09
56169	234305_s_at	AJ245876	GSDMC	-0.35	0.23	0.58	0.49	0.23	0.23	1.18
355	215719_x_at	X83493	FAS	0.2	-0.37	-0.37	-0.37	-0.92	-0.37	1.14
50616	222974_at	AF279437	IL22	-0.51	-0.12	-0.56	-1.14	-0.56	-0.56	1.17
256714	228262_at	AW237462	MAP7D2	1.05	0.23	0.23	0.18	0.23	0.23	1.67
80237	219518_s_at	NM_025165	ELL3	-0.73	-0.16	-0.13	-0.03	-0.16	-0.16	1.16
3642	206502_s_at	NM_002196	INSM1	0.81	0.07	0.07	0.07	0.07	0.07	1.52
146771	233320_at	AB026156	TCAM1	0.97	0.32	0.32	0.32	0.32	0.32	1.35
8821	205376_at	NM_003866	INPP4B	-0.2	0.23	0.83	0.36	0.07	0.23	1.26
9603	204702_s_at	NM_004289	NFE2L3	0.76	0.13	0.13	0.13	0.13	0.13	1.32
5366	204286_s_at	NM_021127	PMAIP1	0.6	0.02	-0.004505	-0.00088	0.02	0.02	1.21
9547	218002_s_at	NM_004887	CXCL14	-0.41	0.44	0.72	0.44	0.54	0.44	1.77
118932	238439_at	AI925518	ANKRD22	0.67	0.06	-0.02	0.06	0.06	0.06	1.26
26002	209708_at	AY007239	MOXD1	0.76	-0.003483	-0.18	-0.003483	-0.09	-0.003483	1.59
116039	213568_at	AI811298	OSR2	0.39	0.38	0.39	0.39	1.07	0.39	1.43
1776	205554_s_at	NM_004944	DNASE1L3	-1.01	-1.23	-1.44	-1.01	-1.01	-0.32	1.47
4922	206291_at	NM_006183	NTS	0.03	-0.27	0.00082	-0.3	1.05	0.03	2.15
4856	214321_at	BF440025	NOV	0.75	0.03	-0.01	0.03	0.03	0.03	1.52
56605	231944_at	AL045717	ERO1LB	0.81	0.26	0.26	0.26	0.02	0.26	1.16
1823	207324_s_at	NM_004948	DSC1	0.2	0.83	1.76	2.02	1.12	1.12	1.94
8851	204995_at	AL567411	CDK5R1	-0.26	0.34	0.53	0.34	0.47	0.34	1.29
5753	206482_at	NM_005975	PTK6	-0.6	-0.05	0.32	0.02	-0.05	-0.05	1.17
49860	220090_at	NM_016190	CRNN	-1.46	-1.57	-1.86	-1.46	-1.46	-0.57	1.94
3627	204533_at	NM_001565	CXCL10	0.36	-0.34	-0.34	-0.34	-0.74	-0.34	1.51
117583	228411_at	BF109252	PARD3B	0.44	-0.06	-0.06	-0.06	-0.13	-0.06	1.09
6581	205421_at	NM_021977	SLC22A3	0.22	0.22	0.89	0.22	0.21	0.22	1.47
65055	204364_s_at	BE535746	REEP1	-0.26	-0.24	-0.2	-0.2	0.44	-0.2	1.41
7424	209946_at	U58111	VEGFC	-0.22	0.02	0.64	0.36	-0.37	0.02	1.37
79805	235343_at	AI961235	VASH2	0.88	0.24	0.24	0.24	0.24	0.24	1.4
1638	205337_at	AL139318	DCT	-0.87	-0.87	-0.87	-0.83	-1.48	-0.55	1.35
5087	212148_at	AL049381	PBX1	0.39	-0.16	-0.73	-0.16	-0.16	-0.16	1.24
4613	209757_s_at	BC002712	MYCN	0.99	0.35	0.35	0.35	0.21	0.35	1.4
2239	204984_at	NM_001448	GPC4	0.76	1.45	0.76	0.76	0.76	0.51	1.53
7412	203868_s_at	NM_001078	VCAM1	0.91	0.39	0.34	0.34	0.23	0.34	1.25
7053	206004_at	NM_003245	TGM3	-1.39	-1.46	-2.16	-1.39	-1.12	-0.93	1.71
401474	238673_at	AV724325	SAMD12	0.9	0.24	-0.05	-0.13	0.4	0.24	1.46
5618	227629_at	AA843963	PRLR	0.67	0.08	0.08	0.08	0.08	0.08	1.33
4118	204777_s_at	NM_002371	MAL	-1.66	-1.66	-1.92	-1.66	-1.66	-0.8	1.94
26154	215465_at	AL080207	ABCA12	-0.91	-0.25	-0.25	0.06	-0.25	-0.25	1.47
54097	227194_at	BF106962	FAM3B	0.11	-0.59	-0.59	-1.08	-0.59	-0.59	1.58
7045	201506_at	NM_000358	TGFBI	0.48	0.83	1.06	0.56	0.56	0.29	1.14
55076	219410_at	NM_018004	TMEM45A	0.53	1.17	0.53	0.53	0.53	0.49	1.46
51804	229796_at	AI554514	SIX4	1.17	0.64	0.64	0.34	0.64	0.61	1.2
145567	226152_at	BE963437	TTC7B	-0.28	0.22	0.46	0.22	0.22	0.22	1.15
1828	206642_at	NM_001942	DSG1	-0.29	-0.78	0.7	0.49	-0.06	-0.06	1.73
55966	206460_at	NM_018836	AJAP1	0.35	0.36	0.93	0.43	0.23	0.36	1.32
84518	224329_s_at	AB049591	CNFN	-0.3	-0.87	-0.23	-0.01	-0.23	-0.23	1.48
7852	217028_at	AJ224869	CXCR4	0.68	0.16	0.16	0.16	0.16	0.16	1.19
85439	235852_at	BE379761	STON2	-0.26	0.27	0.34	0.36	0.27	0.27	1.21
10635	204146_at	BE966146	RAD51AP1	0.83	0.38	0.38	0.31	0.38	0.36	1.05
132724	1560712_at	AL833167	TMPRSS11B	-1.69	-1.69	-1.99	-1.69	-1.69	-0.86	1.93
1296	221900_at	AI806793	COL8A2	0.41	0.77	0.23	0.09	0.23	0.23	1.26
23092	226576_at	AI768563	ARHGAP26	0.55	0.1	0.1	0.1	0.1	0.1	1.05
8406	204955_at	NM_006307	SRPX	-0.84	-0.22	-0.13	-0.22	-0.22	-0.22	1.47
6707	218990_s_at	NM_005416	SPRR3	-1.16	-2.04	-1.55	-1.16	-0.75	-0.88	2.07
1116	209395_at	M80927	CHI3L1	0.81	0.05	-0.41	0.05	0.05	0.05	1.8
347902	222108_at	AC004010	AMIGO2	-0.34	0.23	0.55	0.23	0.23	0.23	1.35
196051	236044_at	BF130943	PPAPDC1A	-0.14	0.42	-0.67	-0.16	-0.14	-0.14	1.31
860	232231_at	AL353944	RUNX2	0.31	0.84	0.31	0.31	0.2	0.31	1.26
11145	209581_at	BC001387	PLA2G16	0.24	0.24	0.24	0.24	0.8	0.24	1.33
7306	205694_at	NM_000550	TYRP1	-1.54	-1.54	-1.54	-1.54	-2.17	-0.89	1.55
375033	228618_at	AL040178	PEAR1	-0.13	0.12	0.53	0.12	0.12	0.12	0.98
1380	205544_s_at	NM_001877	CR2	-0.63	-0.04	-0.13	-0.13	-0.13	-0.13	1.2
1734	203699_s_at	U53506	DIO2	-0.47	-0.41	-1.03	-0.47	-0.47	-0.47	1.35
9194	207057_at	NM_004731	SLC16A7	-1.34	-1.07	-1.41	-0.8	-1.07	-0.5	1.37
253461	219221_at	NM_024724	ZBTB38	-0.16	0.3	0.43	0.27	0.27	0.25	1.02
144455	228033_at	AI341146	E2F7	0.64	0.15	0.15	0.15	0.15	0.15	1.18
3670	206104_at	NM_002202	ISL1	0.43	-0.15	-0.15	-0.15	-0.25	-0.15	1.4
84189	232481_s_at	AL137517	SLITRK6	-0.88	-0.19	-0.00071	-0.19	-0.19	-0.19	1.67
4804	205858_at	NM_002507	NGFR	0.68	0.16	0.16	0.16	0.16	0.16	1.26
1300	217428_s_at	X98568	COL10A1	0.7	1.27	0.28	0.36	0.53	0.53	1.79
55507	221297_at	NM_018654	GPRC5D	0.09	0.09	0.09	0.09	0.53	0.09	1.09
64073	223631_s_at	AF213678	C19orf33	-1.12	-0.52	-0.52	-0.47	-0.52	-0.52	1.48
260293	227702_at	AA557324	CYP4X1	0.27	-0.35	-0.36	-0.39	-0.35	-0.35	1.52
6657	228038_at	AI669815	SOX2	0.88	0.57	0.31	0.3	1.26	0.57	1.71
4604	214087_s_at	BF593509	MYBPC1	0.58	0.03	0.03	0.03	-0.01	0.03	1.37
4015	215446_s_at	L16895	LOX	0.19	0.77	0.19	-0.18	0.19	0.19	1.45
51514	218585_s_at	NM_016448	DTL	0.66	0.22	0.22	0.22	0.22	0.22	1.1
2246	205117_at	X59065	FGF1	0.49	0.05	0.02	0.05	0.05	0.05	1.11
169044	228873_at	BE349115	COL22A1	1.19	0.62	0.51	0.51	0.37	0.37	1.68
10723	218066_at	NM_006598	SLC12A7	0.7	0.29	0.29	0.22	0.29	0.29	1.03
10090	205139_s_at	NM_005715	UST	0.1	0.1	0.1	0.06	0.57	0.1	1.18
93349	214791_at	AK023116	SP140L	-0.35	0.1	0.1	0.15	0.1	0.1	1.16
54457	220325_at	NM_024885	TAF7L	0.83	0.38	0.38	0.38	0.38	0.38	1.14
119548	1558846_at	AL833418	PNLIPRP3	0.53	0.46	0.6	1.22	0.28	0.53	1.77
389336	1554195_a_at	BC021680	C5orf46	0.16	0.65	0.16	0.16	0.16	0.16	1.25
93664	219572_at	NM_017954	CADPS2	0.54	0.11	0.11	0.11	0.11	0.11	1.1
7291	213943_at	X99268	TWIST1	0.51	0.97	0.51	0.51	0.51	0.47	1.16
63035	228752_at	N57931	BCORL1	-0.3	0.13	0.18	0.13	0.13	0.13	1.11
23767	222853_at	N71923	FLRT3	-0.85	-0.15	0.54	0.36	-0.36	-0.15	1.79
92196	229290_at	AI692575	DAPL1	0.38	-0.11	-0.6	-0.84	-0.31	-0.31	1.78
150864	226431_at	AK025007	FAM117B	-0.18	-0.18	-0.35	-0.18	0.29	-0.18	1.23
4291	204784_s_at	NM_022443	MLF1	0.7	0.65	0.59	-0.03	0.59	0.59	1.59
222	204942_s_at	NM_000695	ALDH3B2	-0.4	0.12	0.5	0.28	0.12	0.12	1.36
3606	206295_at	NM_001562	IL18	-0.39	0.17	0.24	0.45	0.17	0.17	1.45
339512	1554960_at	BC040018	C1orf110	0.23	0.23	0.23	0.22	0.84	0.23	1.59
22809	204999_s_at	BC005174	ATF5	0.28	-0.14	-0.14	-0.14	-0.14	-0.14	1.09
130367	244780_at	AI800110	SGPP2	0.72	0.17	0.17	0.16	0.17	0.17	1.43
2532	208335_s_at	NM_002036	DARC	-0.56	-1.03	-0.56	-0.55	-0.56	-0.52	1.23
53904	244364_at	AA443280	MYO3A	0.64	0.23	0.23	0.23	0.23	0.23	1.08
100133660	230082_at	AW137053	LOC100133660	0.1	-0.3	-0.48	-0.35	-0.3	-0.3	1.05
11240	209791_at	AL049569	PADI2	0.8	0.36	0.36	0.36	0.29	0.36	1.15
5327	201860_s_at	NM_000930	PLAT	0.75	0.3	-0.24	0.13	0.2	0.19	1.45
128488	1553081_at	NM_080869	WFDC12	-0.12	-0.48	-0.31	0.38	-0.12	-0.12	1.33
4644	204527_at	NM_000259	MYO5A	-0.41	0.01	0.01	0.01	0.01	0.01	1.09
134111	226612_at	H17038	FLJ25076	1.17	0.64	0.61	0.61	0.39	0.51	1.47
1301	37892_at	J04177	COL11A1	0.63	1.21	0.52	0.04	0.52	0.36	1.82
25897	223085_at	AB029316	RNF19A	0.67	0.29	0.29	0.29	0.18	0.29	1.03
63950	1558856_at	BQ434940	DMRTA2	0.58	0.17	0.17	0.17	0.17	0.17	1.1
4753	203413_at	NM_006159	NELL2	1.26	1.59	1.96	1.71	1.59	0.88	1.93
3868	209800_at	AF061812	KRT16	-0.54	-0.54	-0.54	-0.54	-0.54	-0.05	1.34
3488	211959_at	AW007532	IGFBP5	-0.36	-0.36	-0.85	-0.36	0.02	-0.36	1.35
22881	204671_s_at	BE677131	ANKRD6	0.23	-0.15	-0.61	-0.29	-0.15	-0.15	1.24
5178	209242_at	AL042588	PEG3	-1.45	-0.85	-0.85	-0.55	-0.85	-0.79	1.61
316	205083_at	NM_001159	AOX1	-0.34	-0.77	-0.34	-0.01	-0.34	-0.32	1.17
1562	208126_s_at	NM_000772	CYP2C18	-0.54	-0.97	-0.97	-0.54	-0.03	-0.31	1.41
3169	204667_at	NM_004496	FOXA1	0.75	0.29	0.29	0.29	0.29	0.29	1.25
374897	235272_at	AI814274	SBSN	-0.65	-0.14	-0.09	-0.03	-0.09	-0.09	1.54
29091	230560_at	N21096	STXBP6	0.55	0.08	0.08	0.08	0.08	0.08	1.28
84952	225817_at	AB051536	CGNL1	0.18	-0.28	-0.45	-0.28	-0.28	-0.28	1.27
51350	207878_at	NM_015848	KRT76	-1.11	-1.11	-1.11	-1.22	-1.19	-0.47	1.76
287	202920_at	BF726212	ANK2	-0.67	-0.56	-0.56	-0.54	-0.56	-0.12	1.21
6947	205513_at	NM_001062	TCN1	0.1	-0.18	0.31	0.76	0.1	0.1	1.82
26239	207710_at	NM_014357	LCE2B	0.07	0.07	0.07	0.55	0.07	0.07	1.32
6689	205861_at	NM_003121	SPIB	0.57	0.13	0.13	0.13	0.13	0.13	1.23
55061	223821_s_at	BC004888	SUSD4	0.78	0.3	0.26	-0.09	0.3	0.3	1.32
57633	226884_at	N71874	LRRN1	0.88	0.38	0.38	0.38	0.38	0.38	1.41
51316	219014_at	NM_016619	PLAC8	0.01	-1.01	-0.76	-0.57	-0.57	-0.48	1.63
596	203685_at	NM_000633	BCL2	0.39	-0.05	-0.08	-0.004172	-0.004172	-0.004172	1.09
1545	202437_s_at	NM_000104	CYP1B1	0.24	-0.4	-0.7	-0.4	-0.65	-0.4	1.78
8685	205819_at	NM_006770	MARCO	0.38	-0.06	-0.06	-0.06	-0.06	-0.06	1.23
5764	211737_x_at	BC005916	PTN	0.13	-0.41	-0.87	-1	-0.46	-0.46	1.66
440854	1557321_a_at	AA743820	CAPN14	-1.09	-0.97	-0.97	-0.97	-1.53	-0.94	1.6
84651	223720_at	AF268198	SPINK7	-1	-1.03	-1.65	-1.03	-1.03	-0.7	1.74
5587	205880_at	NM_002742	PRKD1	0.38	-0.02	-0.1	-0.02	-0.02	-0.02	1.14
563	209309_at	D90427	AZGP1	-0.39	-0.42	-0.39	0.15	-0.39	-0.39	1.52
4318	203936_s_at	NM_004994	MMP9	0.31	0.84	0.31	0.31	0.31	0.31	1.51
84140	242584_at	AI954412	FAM161A	0.42	0.05	0.05	0.05	0.05	0.05	1.03
2877	202831_at	NM_002083	GPX2	0.3	0.3	0.23	0.19	0.93	0.3	1.78
5744	211756_at	BC005961	PTHLH	0.02	0.64	0.64	0.64	0.64	0.64	1.76
9060	203060_s_at	AF074331	PAPSS2	0.35	-0.08	-0.1	-0.2	-0.22	-0.1	1.28
494470	1557545_s_at	BF529886	RNF165	0.87	0.49	0.49	0.49	0.49	0.49	1.08
6659	201417_at	AL136179	SOX4	0.99	0.6	0.6	0.34	0.6	0.58	1.13
57553	212715_s_at	AB020626	MICAL3	-0.37	-0.02	-0.004041	-0.02	-0.02	-0.02	0.99
84659	234700_s_at	AJ131212	RNASE7	0.09	0.38	0.42	0.96	0.42	0.42	1.55
4953	200790_at	NM_002539	ODC1	-0.04	-0.52	-0.04	-0.04	0.35	-0.04	1.38
388610	227862_at	AA037766	C1orf225	-0.31	0.2	0.5	0.15	0.15	0.15	1.31
7018	203400_s_at	NM_001063	TF	-1	-0.35	-0.35	-0.35	-0.35	-0.35	1.87
4646	203215_s_at	AA877789	MYO6	0.54	0.16	0.16	0.16	0.16	0.16	1.1
192666	220267_at	NM_019016	KRT24	-1.31	-1.19	-1.19	-1.19	-1.19	-0.48	2.03
3956	201105_at	NM_002305	LGALS1	0.63	0.66	0.76	0.58	0.62	0.25	1.08
1298	213622_at	AI733465	COL9A2	0.64	0.24	0.24	0.22	0.24	0.24	1.16
6096	242385_at	R18374	RORB	0.48	0.09	0.09	0.09	0.09	0.09	1.13
1410	209283_at	AF007162	CRYAB	-0.81	-0.81	-1.33	-0.81	-0.81	-0.53	1.51
84223	221185_s_at	NM_025111	IQCG	1.14	0.63	0.59	0.18	0.59	0.35	1.6
9235	203828_s_at	NM_004221	IL32	0.87	0.46	0.46	0.46	0.46	0.37	1.19
9023	206932_at	NM_003956	CH25H	-1.14	-0.87	-0.87	-0.73	-0.87	-0.37	1.46
13	205969_at	NM_001086	AADAC	-1.04	-1.04	-1.31	-1.26	-1.04	-0.51	1.51
338324	232170_at	AJ243672	S100A7A	0.22	0.88	0.81	1.12	0.81	0.76	1.72
51339	219179_at	NM_016651	DACT1	0.19	0.6	0.19	0.19	0.19	0.19	1.21
1000	203440_at	M34064	CDH2	-0.13	0.31	-0.13	-0.13	-0.13	-0.13	1.28
116123	1553924_at	NM_138784	FMO9P	0.61	0.67	0.8	0.61	0.61	0.19	1.22
5569	226864_at	BF245954	PKIA	0.3	-0.12	-0.12	-0.12	-0.12	-0.12	1.25
7292	207426_s_at	NM_003326	TNFSF4	0.56	0.12	-0.27	0.12	0.12	0.12	1.29
9331	235333_at	BG503479	B4GALT6	0.39	-0.05	-0.05	-0.05	-0.05	-0.05	1.29
10950	205548_s_at	NM_006806	BTG3	0.47	0.1	0.1	0.1	0.1	0.1	1.09
57556	225660_at	W92748	SEMA6A	0.86	0.4	0.4	0.3	0.4	0.4	1.35
3790	205968_at	NM_002252	KCNS3	0.59	0.59	0.52	0.59	0.99	0.49	1.2
8796	206884_s_at	NM_003843	SCEL	-1.14	-1.42	-0.91	-0.73	-0.91	-0.83	1.5
5099	205534_at	NM_002589	PCDH7	-0.44	-0.44	-0.44	0.09	-0.54	-0.44	1.57
10974	203571_s_at	NM_006829	C10orf116	-0.003097	-0.8	-0.29	-0.29	-0.29	-0.29	1.53
79801	219493_at	NM_024745	SHCBP1	-0.48	-0.15	-0.15	-0.15	-0.15	-0.15	0.99
10439	213131_at	R38389	OLFM1	0.93	0.35	0.35	0.34	0.35	0.35	1.76
10468	226847_at	BF438173	FST	0.35	0.88	0.95	1.12	1.12	0.61	1.59
132430	238865_at	AI822134	PABPC4L	0.54	0.14	0.14	0.14	0.14	0.14	1.21
60675	232629_at	AF182069	PROK2	-1.21	-1.7	-1.31	-1.23	-1.23	-0.8	1.41
260436	229152_at	AI718421	C4orf7	0.23	-0.58	-0.85	-0.58	-0.69	-0.58	2.48
3866	204734_at	NM_002275	KRT15	1.02	0.43	0.43	0.4	0.43	0.38	1.81
1523	214743_at	BE046521	CUX1	0.21	0.25	0.25	0.21	0.58	0.18	1.01
9413	213900_at	AA524029	C9orf61	0.29	-0.05	-0.08	-0.05	-0.05	-0.05	1.06
57718	233002_at	AB046842	PPP4R4	0.56	0.56	1.02	0.56	0.56	0.43	1.43
1286	229779_at	BF476080	COL4A4	0.12	-0.4	-0.3	-0.3	-0.44	-0.3	1.3
285016	238018_at	BF449053	FAM150B	1.09	0.66	0.66	0.66	0.66	0.42	1.32
51302	220432_s_at	NM_016593	CYP39A1	0.04	0.04	0.48	0.04	0.02	0.04	1.32
1365	203953_s_at	BE791251	CLDN3	0.65	0.27	0.27	0.27	0.27	0.27	1.17
91947	225283_at	AV701177	ARRDC4	-0.54	-0.08	0.08	0.33	-0.08	-0.08	1.41
2173	205030_at	NM_001446	FABP7	0.68	0.63	0.58	0.06	0.58	0.58	1.62
93099	226926_at	AA706316	DMKN	-0.19	0.29	0.32	0.5	0.29	0.29	1.48
286133	229839_at	AI799784	SCARA5	-1.04	-0.57	-0.57	-0.5	-0.57	-0.57	1.47
23024	212915_at	AL569804	PDZRN3	-0.45	-0.78	-1.2	-0.78	-0.78	-0.62	1.32
6281	238909_at	BF126155	S100A10	-0.71	-0.32	-0.32	-0.32	-0.32	-0.32	1.2
165	201792_at	NM_001129	AEBP1	0.23	0.57	0.23	0.22	0.23	0.23	1.08
4674	219368_at	NM_021963	NAP1L2	-0.19	0.23	0.23	0.23	0.27	0.23	1.32
9180	1554008_at	BC010943	OSMR	0.51	0.91	0.51	0.51	0.51	0.42	1.26
64783	228455_at	AI092824	RBM15	0.32	-0.02	-0.02	-0.02	-0.02	-0.02	1.07
23452	213001_at	AF007150	ANGPTL2	-0.04	-0.04	-0.38	-0.04	-0.04	-0.03	1.07
401097	236738_at	AW057589	LOC401097	-0.31	-0.16	-0.66	-0.31	-0.31	-0.31	1.12
3628	202794_at	NM_002194	INPP1	0.25	-0.13	-0.15	-0.13	-0.18	-0.13	1.2
441027	229623_at	BF508344	FLJ12993	0.66	0.25	0.25	0.24	0.25	0.25	1.3
760	209301_at	M36532	CA2	-0.68	-0.68	-0.68	-0.68	-1.2	-0.68	1.63
4690	204725_s_at	NM_006153	NCK1	0.57	0.26	0.26	0.26	0.26	0.26	1.01
23306	212621_at	AB006624	TMEM194A	0.55	0.23	0.23	0.22	0.23	0.23	1.01
64097	228256_s_at	AU144565	EPB41L4A	-0.25	-0.48	-0.86	-0.48	-0.48	-0.39	1.21
23200	1554557_at	BC033880	ATP11B	0.21	0.45	0.38	0.38	0.75	0.38	1.18
4907	203939_at	NM_002526	NT5E	-0.63	-0.23	-0.05	-0.23	-0.23	-0.23	1.29
56548	206756_at	NM_019886	CHST7	0.3	0.3	0.3	0.3	0.65	0.3	1.14
7503	224588_at	AA167449	XIST	-1.1	-1.1	-1.1	-1.1	-1.74	-0.6	2.03
2247	204422_s_at	NM_002006	FGF2	0.37	0.01	0.01	0.01	0.01	0.01	1.18
7020	204653_at	BF343007	TFAP2A	0.65	0.28	0.28	0.28	0.28	0.26	1.17
5074	204005_s_at	NM_002583	PAWR	0.69	0.87	0.69	0.69	0.69	0.34	1.13
6495	228347_at	N79004	SIX1	0.31	0.28	0.28	0.1	0.72	0.28	1.43
8503	202743_at	BE622627	PIK3R3	0.49	0.13	0.13	0.13	0.13	0.13	1.17
9447	206513_at	NM_004833	AIM2	-0.3	0.08	0.41	0.61	0.18	0.18	1.54
2719	209220_at	L47125	GPC3	0.1	0.2	0.2	0.2	0.66	0.2	1.51
8989	217590_s_at	AA502609	TRPA1	0.48	-0.01	-0.01	-0.01	-0.01	-0.01	1.56
195828	229551_x_at	N62196	ZNF367	0.4	-0.000152	0.06	0.06	0.06	0.06	1.12
441521	235700_at	AI581344	RP13-36C9.6	0.47	1.14	0.47	0.47	0.47	0.47	2.19
11226	219956_at	NM_007210	GALNT6	0.28	0.46	0.87	0.8	0.46	0.46	1.32
8644	209160_at	AB018580	AKR1C3	-0.46	-0.3	-0.09	-0.09	0.48	-0.09	1.85
112609	227226_at	AA418816	MRAP2	0.3	0.3	0.3	0.3	0.71	0.3	1.33
340075	230275_at	AI376957	ARSI	0.11	0.46	0.11	0.11	0.11	0.11	1.12
378938	224568_x_at	AW005982	MALAT1	-0.07	0.35	0.38	0.41	0.35	0.35	1.35
54891	231152_at	AW452971	INO80D	0.55	0.2	0.2	0.2	0.2	0.2	1.15
29028	222740_at	AI925583	ATAD2	0.62	0.71	0.62	0.6	0.62	0.28	1.11
149708	242204_at	AI242082	WFDC5	0.33	0.33	0.33	0.79	0.33	0.33	1.49
9355	206140_at	NM_004789	LHX2	0.79	0.37	0.37	0.37	0.37	0.37	1.38
26996	223423_at	BC000181	GPR160	-0.61	-0.21	-0.21	-0.21	-0.08	-0.21	1.34
6422	202037_s_at	NM_003012	SFRP1	-0.39	-0.91	-0.24	0.07	-0.98	-0.39	1.95
4072	201839_s_at	NM_002354	EPCAM	1.11	0.64	0.48	0.27	0.82	0.64	1.56
1288	213992_at	AI889941	COL4A6	-0.5	-0.04	0.09	0.07	-0.04	-0.04	1.55
55304	227752_at	AA005105	SPTLC3	0.33	0.44	0.66	0.81	0.17	0.44	1.22
91133	228557_at	AK026733	L3MBTL4	0.43	0.09	-0.04	0.05	0.09	0.09	1.14
1031	204159_at	NM_001262	CDKN2C	0.71	0.33	0.33	0.22	0.33	0.33	1.26
5742	215813_s_at	S36219	PTGS1	0.24	0.25	0.67	0.25	-0.11	0.25	1.39
55620	221610_s_at	BC000795	STAP2	0.32	0.02	0.02	0.02	0.02	0.02	1
84897	226318_at	AI701055	TBRG1	-0.24	0.06	0.06	0.06	0.06	0.06	0.99
29995	218574_s_at	NM_014583	LMCD1	0.01	0.34	-0.01	-0.03	0.01	0.01	1.11
1999	229842_at	AA527180	ELF3	0.61	0.23	0.23	0.15	0.23	0.23	1.27
634	209498_at	X16354	CEACAM1	-0.14	-0.54	-0.7	-0.54	-0.54	-0.54	1.34
810	210020_x_at	M58026	CALML3	0.24	-0.16	-0.2	-0.16	-0.16	-0.16	1.34
9806	202524_s_at	NM_014767	SPOCK2	0.33	0.01	0.01	0.01	0.01	0.01	1.08
8317	204510_at	NM_003503	CDC7	0.02	-0.3	-0.31	-0.3	-0.3	-0.3	1.1
100216479	226809_at	AW188087	LOC100216479	0.56	1.13	0.66	0.66	0.66	0.55	1.58
51237	223565_at	AF151024	MGC29506	-0.76	-1.1	-0.76	-0.57	-0.76	-0.64	1.14
388581	243292_at	BF589994	FAM132A	0.41	0.79	0.41	0.41	0.41	0.34	1.3
11067	209183_s_at	AL136653	C10orf10	0.28	-0.1	-0.12	-0.1	-0.22	-0.1	1.28
2571	205278_at	NM_000817	GAD1	0.72	0.33	0.33	0.23	0.33	0.28	1.33
5420	201578_at	NM_005397	PODXL	0.05	-0.33	-0.26	-0.26	-0.26	-0.26	1.08
2215	204007_at	J04162	FCGR3B	0.2	-0.27	-0.16	-0.16	-0.16	-0.16	1.24
857	203065_s_at	NM_001753	CAV1	-0.21	0.16	0.31	0.26	0.16	0.16	1.23
23432	214104_at	AI703188	GPR161	0.58	0.25	0.25	0.1	0.25	0.25	1.11
901	211559_s_at	L49506	CCNG2	-0.07	-0.1	-0.1	-0.1	-0.41	-0.1	1.07
23576	209094_at	AL078459	DDAH1	-0.22	-0.4	-0.81	-0.4	-0.4	-0.4	1.38
9615	224209_s_at	AF019638	GDA	-0.63	-0.07	-0.07	-0.07	-0.05	-0.07	1.9
23392	212427_at	AB002366	KIAA0368	0.27	-0.03	-0.03	-0.03	-0.03	-0.03	1.04
53820	207267_s_at	NM_018962	DSCR6	0.47	0.18	0.18	0.13	0.18	0.18	1.02
389328	236444_x_at	BE785577	LOC389328	0.21	-0.15	-0.16	-0.29	-0.15	-0.15	1.24
4250	206378_at	NM_002411	SCGB2A2	-0.81	-1.06	-1.24	-0.96	-0.96	-0.55	1.41
2139	209692_at	U71207	EYA2	0.3	-0.06	-0.06	-0.06	-0.06	-0.06	1.23
92370	226925_at	AW069729	ACPL2	0.77	0.71	0.51	0.17	0.51	0.41	1.19
1464	214297_at	BE857703	CSPG4	1.03	1.18	1.21	1.03	0.99	0.64	1.35
3953	209894_at	U50748	LEPR	-1.01	-0.78	-0.59	-0.17	-0.59	-0.59	1.46
8470	225728_at	AI659533	SORBS2	-0.9	-0.9	-0.9	-0.77	-1.31	-0.61	1.42
4139	226653_at	AB040910	MARK1	0.57	0.22	0.22	0.2	0.22	0.22	1.2
117178	203017_s_at	R52678	SSX2IP	-0.02	-0.32	-0.32	-0.32	-0.46	-0.32	1.02
6355	214038_at	AI984980	CCL8	-0.42	-0.82	-0.42	-0.42	-0.42	-0.42	1.41
115572	229518_at	AA531023	FAM46B	-0.23	-0.18	-0.03	-0.14	-0.53	-0.18	1.21
170692	230040_at	AI733120	ADAMTS18	0.33	-0.01	-0.01	-0.01	-0.01	-0.01	1.18
89778	1552463_at	NM_080475	SERPINB11	-0.46	-0.46	-0.46	-0.92	-0.4	-0.46	1.59
51523	224516_s_at	BC006428	CXXC5	-0.16	-0.13	-0.16	-0.16	-0.49	-0.16	1.12
6278	205916_at	NM_002963	S100A7	-0.04	0.45	-0.04	-0.17	-0.14	-0.04	1.72
3248	203913_s_at	AL574184	HPGD	0.45	0.21	0.21	0.21	-0.26	0.21	1.64
51427	205739_x_at	NM_016220	ZNF107	0.01	0.34	0.34	0.34	0.34	0.34	1.17
9119	207065_at	NM_004693	KRT75	0.28	0.28	0.38	0.79	0.28	0.28	1.76
10100	227236_at	AI743596	TSPAN2	0.12	0.47	0.12	0.12	0.05	0.12	1.21
4477	207430_s_at	NM_002443	MSMB	-0.58	-0.68	-0.58	-0.58	-0.58	-0.11	1.63
6347	216598_s_at	S69738	CCL2	-0.69	-0.69	-1.07	-0.69	-0.69	-0.41	1.34
3507	209374_s_at	BC001872	IGHM	-0.19	-0.67	-0.19	-0.19	-0.19	-0.19	1.68
5055	204614_at	NM_002575	SERPINB2	-0.2	-0.7	-0.17	0.12	-0.2	-0.2	1.78
8543	209205_s_at	BC003600	LMO4	-0.16	-0.42	-0.71	-0.42	-0.42	-0.42	1.06
79966	224901_at	AL571375	SCD5	0.96	0.6	0.6	0.6	0.6	0.44	1.3
375061	226448_at	AI130705	FAM89A	-0.17	0.15	0.15	0.23	0.24	0.15	1.15
4109	210295_at	BC004105	MAGEA10	0.28	0.66	0.28	0.25	0.28	0.28	1.37
5627	207808_s_at	NM_000313	PROS1	-0.55	-0.19	-0.19	-0.19	0.01	-0.19	1.3
9760	204529_s_at	AI961231	TOX	0.17	0.81	0.6	0.46	0.37	0.46	1.27
6492	1556300_s_at	BF476109	SIM1	0.4	0.08	0.08	0.08	0.08	0.08	1.15
10098	209890_at	AF065389	TSPAN5	-0.26	0.07	0.14	0.07	0.07	0.07	1.18
3200	235521_at	AW137982	HOXA3	0.92	0.54	0.54	0.47	0.54	0.54	1.36
53826	217897_at	NM_022003	FXYD6	0.62	0.3	0.29	0.3	0.3	0.3	1.16
1778	229115_at	BF000332	DYNC1H1	-0.31	-0.03	-0.03	-0.03	-0.03	-0.03	0.99
64105	222848_at	BC005400	CENPK	0.49	0.19	0.19	0.19	0.19	0.19	1.09
84856	233562_at	AK024638	MGC16291	0.57	0.22	0.22	0.13	0.22	0.22	1.24
323	213419_at	U62325	APBB2	0.07	0.14	0.44	0.15	0.14	0.13	1.06
7358	203343_at	NM_003359	UGDH	0.05	0.05	0.05	0.05	0.37	0.05	1.14
85016	224463_s_at	BC006128	C11orf70	0.14	-0.22	-0.22	-0.22	-0.22	-0.22	1.28
65986	219312_s_at	NM_023929	ZBTB10	-0.05	0.27	-0.08	-0.05	-0.05	-0.05	1.15
25819	1554283_at	BC021963	CCRN4L	0.45	0.45	0.75	0.45	0.45	0.39	1.12
6578	204368_at	NM_005630	SLCO2A1	0.27	-0.09	-0.09	-0.09	-0.09	-0.09	1.33
3429	202411_at	NM_005532	IFI27	0.56	0.59	0.59	0.59	0.95	0.59	1.31
8522	202191_s_at	BE439987	GAS7	-0.7	-0.7	-1	-0.7	-0.7	-0.51	1.11
51661	224002_s_at	AF100751	FKBP7	0.11	0.39	0.11	0.01	0.11	0.11	1
54165	222679_s_at	AW468880	DCUN1D1	0.25	0.25	0.25	0.25	0.55	0.24	1.11
1029	207039_at	NM_000077	CDKN2A	0.83	0.25	0.25	0.09	0.25	0.25	2.15
79098	219476_at	NM_024115	C1orf116	-0.7	-0.35	-0.35	-0.32	-0.35	-0.35	1.26
339535	235599_at	AW105723	LOC339535	0.53	0.19	0.19	0.19	0.16	0.19	1.25
1959	205249_at	NM_000399	EGR2	0.27	0.6	0.27	0.27	0.27	0.27	1.21
8792	238846_at	AW026379	TNFRSF11A	0.43	0.06	0.06	0.04	0.06	0.06	1.33
389337	227717_at	BF939317	FLJ41603	-0.35	-0.04	0.16	0.22	-0.04	-0.04	1.14
131578	213909_at	AU147799	LRRC15	-0.28	0.08	-0.3	-0.28	-0.28	-0.28	1.34
590	205433_at	NM_000055	BCHE	-0.28	-0.1	-0.1	-0.1	0.35	-0.1	1.68
9258	213457_at	BF739959	MFHAS1	0.3	0.3	0.3	0.15	0.62	0.28	1.17
63933	227451_s_at	BF507383	CCDC90A	0.15	-0.13	-0.13	-0.13	-0.13	-0.13	1.03
54435	206685_at	NM_018985	HCG4	0.01	0.19	0.53	0.19	0.19	0.19	1.29
5266	203691_at	NM_002638	PI3	-0.1	0.33	0.33	0.37	0.33	0.33	1.61
30835	207277_at	AF290886	CD209	-0.23	-0.28	-0.09	0.19	-0.09	-0.09	1.06
55329	219703_at	NM_018365	MNS1	0.26	-0.06	-0.06	-0.06	-0.08	-0.06	1.16
9071	205328_at	NM_006984	CLDN10	0.36	-0.1	-0.1	-0.1	-0.1	-0.1	1.71
64946	231772_x_at	AL572471	CENPH	0.22	-0.06	-0.06	-0.06	-0.06	-0.06	1.03
652493	216401_x_at	AJ408433	LOC652493	-0.32	-0.68	-0.32	-0.04	-0.32	-0.32	1.34
6003	210258_at	AF030107	RGS13	-0.74	-0.42	-0.31	-0.42	-0.42	-0.42	1.21
10000	212607_at	N32526	AKT3	0.49	0.18	0.15	0.18	0.18	0.18	1.13
8540	225114_at	AA127674	AGPS	-0.26	0.03	0.03	0.03	0.03	0.03	1.08
93273	229927_at	BE222220	LEMD1	0.57	0.14	0.14	0.09	0.14	0.14	1.6
23532	204086_at	NM_006115	PRAME	0.1	0.52	0.1	0.1	0.1	0.1	1.6
115294	238902_at	T85248	PCMTD1	0.37	0.09	0.09	0.09	0.09	0.09	1.06
57121	230252_at	AW183080	LPAR5	-0.29	0.01	0.01	0.01	0.01	0.01	1.12
400793	227019_at	AA129774	C1orf226	0.09	0.11	0.11	0.11	0.48	0.11	1.38
25924	214156_at	AL050090	MYRIP	-0.68	-0.43	-0.24	-0.43	-0.43	-0.43	0.98
54541	202887_s_at	NM_019058	DDIT4	0.78	0.69	0.67	0.67	0.67	0.33	1.29
10351	204719_at	NM_007168	ABCA8	-1.26	-1.13	-0.99	-0.61	-0.99	-0.64	1.44
3955	228762_at	AW151924	LFNG	-0.17	0.11	0.11	0.11	0.15	0.11	1.05
93986	243278_at	AW291402	FOXP2	-0.42	-0.42	-0.55	-0.42	-0.04	-0.42	1.43
6733	1558254_s_at	BU155802	SRPK2	-0.2	0.06	0.06	0.06	0.17	0.06	0.99
153478	230441_at	AI890356	PLEKHG4B	0.38	0.7	0.38	0.37	0.38	0.21	1.2
30001	222646_s_at	AW268365	ERO1L	0.39	0.98	0.87	0.49	0.67	0.5	1.25
400043	226582_at	AL520272	LOC400043	0.46	0.74	0.46	0.43	0.46	0.35	1.08
79817	229568_at	AI692878	MOBKL2B	0.08	-0.01	-0.01	-0.01	-0.34	-0.01	1.29
5083	207059_at	NM_006194	PAX9	0.51	0.3	0.3	-0.004075	0.3	0.3	1.15
8061	204420_at	BG251266	FOSL1	-0.11	0.2	0.2	0.2	0.2	0.2	1.15
220965	1554547_at	BC036453	FAM13C1	-0.73	-0.98	-0.73	-0.62	-0.73	-0.45	1.1
55959	224724_at	AL133001	SULF2	-0.07	0.34	0.49	0.19	-0.11	0.19	1.15
10321	207802_at	NM_006061	CRISP3	-0.56	-0.56	-0.56	-0.56	-1.11	-0.56	2.08
55691	225167_at	AW515645	FRMD4A	0.46	0.17	0.17	0.17	0.09	0.17	1.1
50810	209524_at	AK001280	HDGFRP3	0.57	0.37	0.37	0.1	0.41	0.29	1.04
5865	227123_at	AU156710	RAB3B	-0.06	-0.06	-0.06	-0.06	0.24	-0.06	1.17
7991	213423_x_at	AI884858	TUSC3	0.6	0.21	0.03	0.01	0.19	0.19	1.54
201799	238063_at	AA806283	TMEM154	0.002162	0.26	0.56	0.26	0.26	0.26	1.15
3848	205900_at	NM_006121	KRT1	0.23	0.16	0.23	0.53	-0.24	0.23	1.83
7153	201291_s_at	AU159942	TOP2A	0.95	0.65	0.65	0.65	0.65	0.52	1.14
54874	215017_s_at	AW270932	FNBP1L	0.18	0.2	0.13	-0.15	0.13	0.13	1.09
7298	202589_at	NM_001071	TYMS	0.31	0.01	0.01	0.01	0.01	0.01	1.15
8555	221556_at	BF792631	CDC14B	0.02	-0.28	0.02	0.02	0.02	0.02	1.16
3855	209016_s_at	BC002700	KRT7	-0.23	-0.74	-0.94	-0.65	-0.65	-0.64	1.65
116	230237_at	BE220888	ADCYAP1	-0.34	-0.03	-0.03	-0.03	-0.03	-0.03	1.21
128178	1553430_a_at	AY028913	EDARADD	0.22	-0.05	-0.05	-0.05	-0.05	-0.05	1.05
359845	226905_at	BG036514	FAM101B	0.34	0.78	0.6	0.47	0.47	0.44	1.22
3383	202638_s_at	NM_000201	ICAM1	-0.09	-0.39	-0.39	-0.39	-0.39	-0.39	1.16
114801	234994_at	AA088177	TMEM200A	0.16	-0.14	-0.21	-0.39	-0.21	-0.21	1.44
2304	206912_at	NM_004473	FOXE1	-0.06	-0.06	-0.06	-0.06	0.32	-0.06	1.5
6335	206950_at	NM_002977	SCN9A	0.17	0.17	0.17	0.17	0.48	0.17	1.2
1469	206224_at	NM_001898	CST1	-0.98	-1.27	-1.49	-1.06	-1.06	-0.59	1.82
90102	225688_s_at	AK025444	PHLDB2	0.14	0.44	0.44	0.44	0.67	0.44	1.18
6328	210432_s_at	AF225986	SCN3A	-0.34	-0.07	0.03	0.02	-0.07	-0.07	1.08
10734	219753_at	NM_012447	STAG3	0.49	0.2	0.2	0.2	0.2	0.2	1.12
25928	213456_at	AI927000	SOSTDC1	0.16	0.61	0.16	0.16	0.16	0.16	1.81
389376	244056_at	AW293443	SFTA2	0.75	0.46	0.46	0.13	0.46	0.46	1.3
4171	202107_s_at	NM_004526	MCM2	0.51	0.25	0.25	0.25	0.25	0.25	1.02
6160	200962_at	AI348010	RPL31	0.65	0.65	0.65	0.65	0.65	0.3	1.38
3479	209541_at	AI972496	IGF1	-0.2	-0.54	-0.2	-0.18	-0.2	0.04	1.34
11012	205470_s_at	NM_006853	KLK11	-0.41	-0.06	-0.06	0.06	-0.06	-0.06	1.35
285834	1560767_at	AK094433	HCG22	0.14	0.11	0.08	-0.19	0.08	0.08	1.05
7043	209747_at	J03241	TGFB3	-0.27	-0.27	-0.52	-0.27	-0.27	-0.27	1
84296	211767_at	BC005995	GINS4	0.22	-0.07	-0.04	-0.04	-0.04	-0.04	1.06
10644	218847_at	NM_006548	IGF2BP2	0.32	0.43	0.43	0.43	0.75	0.31	1.27
84283	223544_at	BC005094	TMEM79	-0.28	-0.001298	-0.001298	0.08	-0.001298	-0.001298	1.1
54959	220133_at	NM_017855	ODAM	0.34	-0.13	-0.13	-0.13	-0.24	-0.13	1.86
7296	201266_at	NM_003330	TXNRD1	0.2	0.2	0.2	0.2	0.49	0.2	1.17
9120	230748_at	AI873273	SLC16A6	-0.96	-0.96	-1.13	-0.96	-0.96	-0.62	1.36
8115	209995_s_at	BC003574	TCL1A	-0.47	-0.2	-0.2	-0.13	-0.2	-0.2	1.1
2296	1553613_s_at	NM_001453	FOXC1	0.35	0.03	0.03	0.03	0.03	0.03	1.28
4589	217059_at	L13283	MUC7	-1.12	-0.71	-0.71	-0.39	-0.71	-0.69	1.65
6515	202499_s_at	NM_006931	SLC2A3	0.03	0.34	0.03	0.03	0.03	0.03	1.25
5066	202336_s_at	NM_000919	PAM	0.51	0.6	0.85	0.6	0.6	0.51	0.97
911	205987_at	NM_001765	CD1C	-0.39	-0.11	-0.11	-0.11	-0.11	-0.11	1.1
348938	230188_at	AW138350	ICHTHYIN	-0.45	-0.21	-0.09	0.05	-0.42	-0.21	1.04
3849	207908_at	NM_000423	KRT2	0.09	0.09	0.06	0.49	0.02	0.09	1.62
4103	214254_at	AW438674	MAGEA4	0.71	1.34	1.43	0.86	0.86	0.52	2.3
23171	212510_at	AA135522	GPD1L	-0.76	-0.77	-0.8	-0.55	-0.74	-0.47	1.09
2946	204418_x_at	NM_000848	GSTM2	0.34	0.34	0.34	0.34	0.7	0.34	1.47
51705	227874_at	AI635774	EMCN	-0.55	-0.8	-0.55	-0.55	-0.55	-0.42	1.02
84969	228737_at	AA211909	TOX2	-0.09	0.45	0.44	0.25	0.25	0.25	1.37
27445	213558_at	AB011131	PCLO	0.51	0.2	0.2	0.17	0.2	0.2	1.26
84168	224694_at	AF279145	ANTXR1	0.31	0.57	0.31	0.31	0.31	0.31	1.03
51776	223519_at	AW069181	ZAK	0.32	0.32	0.6	0.32	0.32	0.28	1.1
3556	210233_at	AF167343	IL1RAP	0.24	0.56	0.24	0.23	0.24	0.24	1.31
10804	231771_at	AI694073	GJB6	-0.003593	0.74	0.65	0.4	0.33	0.4	1.63
114786	237802_at	R54212	XKR4	0.37	0.03	0.03	0.03	-0.03	0.03	1.39
6744	236207_at	BE083088	SSFA2	0.02	0.31	0.53	0.31	0.31	0.31	1.21
23428	216604_s_at	AL365343	SLC7A8	0.09	0.27	0.27	0.27	0.64	0.27	1.52
56922	218440_at	NM_020166	MCCC1	0.13	0.13	0.13	0.13	0.39	0.13	1.07
4223	206201_s_at	NM_005924	MEOX2	-0.34	-0.06	-0.06	-0.06	-0.06	-0.06	1.14
89797	218330_s_at	NM_018162	NAV2	0.2	0.2	0.2	0.2	-0.11	0.2	1.26
8702	210540_s_at	BC004523	B4GALT4	0.47	0.47	0.47	0.47	0.77	0.47	1.27
643911	238021_s_at	AA954994	hCG_1815491	0.34	0.06	0.06	0.06	0.06	0.06	1.15
118429	225524_at	AU152178	ANTXR2	0.28	0.3	0.56	0.28	0.28	0.28	1.14
1525	203917_at	NM_001338	CXADR	0.83	0.66	0.6	0.57	0.6	0.3	1.25
51050	229947_at	AI088609	PI15	-0.44	-0.73	-0.38	-0.09	-0.38	-0.38	1.47
2053	209368_at	AF233336	EPHX2	0.12	-0.14	-0.14	-0.14	-0.14	-0.14	1.1
79589	219263_at	NM_024539	RNF128	-0.53	0.04	-0.08	-0.08	-0.08	-0.08	1.87
155038	235306_at	AI611648	GIMAP8	-0.52	-0.76	-0.52	-0.41	-0.52	-0.44	1.02
27286	205499_at	NM_014467	SRPX2	0.004518	0.3	0.004518	0.004518	0.004518	0.004518	1.21
6364	205476_at	NM_004591	CCL20	-0.13	-0.56	-0.56	-0.78	-0.56	-0.56	1.82
8850	203845_at	AV727449	KAT2B	-0.75	-0.75	-0.75	-0.58	-0.99	-0.48	1.11
387758	226769_at	AI802391	FIBIN	-0.3	0.02	-0.43	-0.3	-0.3	-0.3	1.3
23601	219890_at	NM_013252	CLEC5A	0.03	0.32	0.03	0.03	0.03	0.03	1.22
29785	223385_at	AF335278	CYP2S1	-0.26	-0.26	-0.26	-0.26	0.04	-0.18	1.24
26285	221328_at	NM_012131	CLDN17	0.27	-0.02	-0.24	-0.02	-0.02	-0.02	1.2
3038	223541_at	AF232772	HAS3	-0.04	0.03	0.03	0.03	0.38	0.03	1.48
25941	212055_at	BF689173	C18orf10	0.24	-0.01	-0.01	-0.01	-0.05	-0.01	1.04
2263	203638_s_at	NM_022969	FGFR2	0.26	0.26	0.26	0.26	0.53	0.26	1.13
22800	208456_s_at	NM_012250	RRAS2	-0.36	-0.1	-0.1	-0.1	-0.09	-0.1	1.1
4781	213032_at	AI186739	NFIB	-0.24	-0.64	-0.31	-0.31	-0.31	-0.31	1.37
4897	204105_s_at	NM_005010	NRCAM	-0.01	-0.18	-0.34	-0.27	0.2	-0.18	1.59
6706	236119_s_at	AA456642	SPRR2G	-0.23	-0.64	-0.23	0.08	-0.23	-0.23	1.7
56603	219825_at	NM_019885	CYP26B1	-0.32	-0.14	0.26	0.03	-0.03	-0.03	1.23
84541	239835_at	AA669114	KBTBD8	-0.61	-0.38	-0.38	-0.38	-0.38	-0.35	0.99
56648	235296_at	BG500474	EIF5A2	0.86	0.92	0.87	0.86	0.86	0.54	1.31
4948	206498_at	NM_000275	OCA2	0.71	0.4	0.4	0.4	0.4	0.4	1.31
8048	205553_s_at	NM_003476	CSRP3	0.28	-0.001523	-0.03	-0.001523	-0.001523	-0.001523	1.16
727897	213432_at	AI697108	MUC5B	-0.13	-0.13	-0.13	-0.05	-0.42	-0.13	1.21
2297	206307_s_at	NM_004472	FOXD1	0.61	0.61	0.93	0.61	0.61	0.47	1.35
2681	228376_at	AI972498	GGTA1	-0.48	-0.52	-0.48	-0.4	-0.48	-0.21	1.13
6091	213194_at	BF059159	ROBO1	0.08	-0.2	-0.2	-0.2	-0.31	-0.2	1.2
57167	229661_at	NM_020436	SALL4	0.25	0.49	0.25	0.24	0.25	0.25	1.02
11005	205185_at	NM_006846	SPINK5	-0.64	-0.79	-0.64	-0.25	-0.64	-0.64	1.66
79191	229638_at	AI681917	IRX3	0.2	0.06	0.06	0.06	-0.22	0.06	1.21
285761	226609_at	N22751	DCBLD1	0.41	0.67	0.43	0.41	0.4	0.41	1.1
23527	1552472_a_at	NM_012287	ACAP2	0.28	0.28	0.28	0.25	0.52	0.22	1.02
29094	226188_at	AK025603	HSPC159	-0.48	-0.52	-0.42	-0.15	-0.42	-0.42	1.18
6702	220664_at	NM_006518	SPRR2C	-0.27	-0.27	-0.44	-0.27	0.08	-0.27	1.51
1646	211653_x_at	M33376	AKR1C2	-0.29	-0.54	-0.29	-0.29	0.12	-0.29	1.72
26043	212840_at	BG339560	UBXN7	0.44	0.44	0.44	0.35	0.49	0.19	1.04
65267	232282_at	H06509	WNK3	0.37	0.11	0.11	0.11	0.11	0.11	1.09
100130506	236656_s_at	AW014647	LOC100130506	-0.09	0.2	0.33	0.2	0.2	0.2	1.24
2651	230788_at	BF059748	GCNT2	-0.4	-0.4	-0.71	-0.4	-0.34	-0.4	1.34
4256	202291_s_at	NM_000900	MGP	0.15	-0.13	-0.43	-0.13	-0.13	-0.13	1.3
5080	235795_at	AW088232	PAX6	0.86	0.52	0.52	0.52	0.52	0.52	1.43
4005	204249_s_at	NM_005574	LMO2	-0.69	-0.67	-0.67	-0.64	-0.67	-0.41	1.11
1284	211964_at	X05610	COL4A2	0.86	0.6	0.6	0.6	0.6	0.6	1.14
6363	210072_at	U88321	CCL19	-0.79	-1.14	-0.79	-0.79	-0.79	-0.79	1.48
9899	205551_at	NM_014848	SV2B	0.42	0.15	0.15	0.15	0.15	0.15	1.16
221061	212771_at	AU150943	FAM171A1	0.47	0.2	0.06	0.2	0.2	0.2	1.16
253827	225782_at	AW027333	MSRB3	-0.34	-0.06	-0.34	-0.34	-0.34	-0.34	1.2
9635	206166_s_at	AF043977	CLCA2	-0.41	-0.08	0.08	-0.08	-0.08	-0.08	1.43
3131	204753_s_at	AI810712	HLF	-0.99	-1.3	-1.16	-0.99	-0.99	-0.78	1.31
7373	212865_s_at	BF449063	COL14A1	-0.32	-0.52	-0.28	-0.002953	-0.28	-0.14	1.18
5507	204284_at	N26005	PPP1R3C	-0.71	-0.71	-0.71	-0.71	-1.11	-0.55	1.72
150759	213703_at	W95043	LOC150759	-0.36	-0.36	-0.36	-0.36	-0.36	-0.09	1.16
1717	201791_s_at	NM_001360	DHCR7	0.2	0.16	0.16	-0.16	0.16	0.16	1.41
51361	225792_at	AA618420	HOOK1	0.27	-0.04	-0.04	-0.04	-0.04	-0.04	1.35
3858	207023_x_at	NM_000421	KRT10	-0.07	-0.02	-0.02	0.29	-0.02	-0.02	1.37
247	206714_at	NM_001141	ALOX15B	-0.43	-0.43	-0.43	-0.11	-0.72	-0.43	1.43
10752	204591_at	NM_006614	CHL1	-1.05	-0.69	-0.69	-0.69	-0.69	-0.5	1.58
401494	244050_at	AI804932	PTPLAD2	0.24	0.36	0.65	0.36	0.34	0.36	1.24
12	202376_at	NM_001085	SERPINA3	0.81	1.23	1.06	0.81	0.63	0.59	1.81
152404	228375_at	BE221674	IGSF11	0.12	0.12	0.12	0.12	0.4	0.12	1.23
8434	205407_at	NM_021111	RECK	-0.56	-0.29	-0.29	-0.29	-0.29	-0.29	1.15
202	212543_at	U83115	AIM1	0.003135	0.003135	0.12	0.003135	-0.24	0.003135	1.08
84466	232523_at	AU144892	MEGF10	0.54	0.16	0.003	0.16	0.16	0.16	1.66
64078	220475_at	NM_022127	SLC28A3	0.32	0.32	0.59	0.32	0.32	0.32	1.15
55638	218692_at	NM_017786	GOLSYN	-0.17	0.13	0.13	0.13	0.13	0.13	1.33
23362	203355_s_at	NM_015310	PSD3	0.13	0.07	-0.23	-0.003812	0.1	0.07	1.28
3696	226189_at	BF513121	ITGB8	0.45	0.72	0.45	0.28	0.45	0.17	1.22
1728	210519_s_at	BC000906	NQO1	-0.63	-0.3	-0.3	-0.3	-0.3	-0.1	1.44
54492	225355_at	AK026748	LOC54492	0.27	0.02	0.02	0.02	-0.09	0.02	1.11
7127	202510_s_at	NM_006291	TNFAIP2	0.43	0.17	0.17	0.17	0.17	0.17	1.13
4016	203570_at	NM_005576	LOXL1	0.35	0.61	0.35	0.23	0.35	0.35	1.12
79746	219298_at	NM_024693	ECHDC3	-0.31	-0.46	-0.8	-0.46	-0.46	-0.36	1.53
2944	204550_x_at	NM_000561	GSTM1	0.54	0.54	0.54	0.54	0.87	0.54	1.48
2358	210772_at	M88107	FPR2	-0.74	-0.81	-0.8	-0.74	-0.74	-0.5	1.08
3552	210118_s_at	M15329	IL1A	0.48	0.48	0.86	0.48	0.48	0.42	1.66
6493	206558_at	NM_005069	SIM2	0.86	0.62	0.56	0.48	0.56	0.44	1.32
4939	204972_at	NM_016817	OAS2	-0.55	-0.8	-0.55	-0.53	-0.55	-0.48	1.13
2947	202554_s_at	AL527430	GSTM3	-0.67	-0.67	-0.87	-0.67	-0.29	-0.64	1.67
1594	205676_at	NM_000785	CYP27B1	-0.2	-0.03	0.24	0.02	-0.03	-0.03	1.19
115677	226992_at	AK002203	NOSTRIN	-0.72	-0.64	-0.49	-0.39	-0.49	-0.35	1.02
79953	219310_at	NM_024893	C20orf39	0.22	0.49	0.18	0.21	0.22	0.22	1.19
1829	217901_at	BF031829	DSG2	0.78	0.5	0.5	0.5	0.5	0.49	1.25
160335	235775_at	AI765006	TMTC2	0.19	-0.08	-0.08	-0.08	-0.08	-0.08	1.19
25818	222242_s_at	AF243527	KLK5	-0.18	-0.2	-0.3	0.2	-0.18	-0.18	1.72
23676	219772_s_at	NM_014332	SMPX	-0.42	-0.67	-0.42	-0.42	-0.42	-0.38	1.09
9452	202746_at	AL021786	ITM2A	-0.7	-0.81	-0.91	-0.7	-0.7	-0.4	1.37
64101	223552_at	AF196976	LRRC4	0.01	0.01	0.01	0.01	0.25	0.01	1.1
1993	228260_at	AL161628	ELAVL2	-0.23	-0.62	-0.23	-0.1	-0.23	-0.23	1.76
1879	227646_at	BG435302	EBF1	-0.93	-0.7	-0.7	-0.66	-0.7	-0.45	1.11
9134	205034_at	NM_004702	CCNE2	0.31	0.05	0.05	0.05	0.05	0.05	1.16
29967	220253_s_at	NM_013437	LRP12	0.59	0.59	0.59	0.59	0.87	0.59	1.22
55022	219093_at	NM_017933	PID1	-0.77	-0.5	-0.5	-0.5	-0.5	-0.5	1.2
6696	209875_s_at	M83248	SPP1	0.8	0.33	0.25	0.33	0.33	0.33	2.1
4277	206247_at	NM_005931	MICB	0.59	0.59	0.59	0.59	0.59	0.31	1.25
2706	223278_at	M86849	GJB2	-0.04	0.32	0.47	0.17	0.17	0.17	1.35
267	202203_s_at	NM_001144	AMFR	0.83	0.93	1.23	0.93	0.93	0.58	1.53
2295	206377_at	NM_001452	FOXF2	0.03	0.31	0.49	0.29	0.29	0.11	1.18
3852	201820_at	NM_000424	KRT5	0.42	0.18	0.18	0.18	0.18	0.18	1.08
259307	230966_at	AI859620	IL4I1	-0.06	-0.28	-0.49	-0.28	-0.28	-0.28	1.03
10472	212774_at	AJ223321	ZNF238	0.48	0.23	0.23	0.22	0.23	0.23	1.12
51201	222731_at	AK001608	ZDHHC2	0.08	0.08	-0.16	0.08	0.36	0.08	1.26
2568	205044_at	NM_014211	GABRP	1.07	0.85	0.88	0.85	0.42	0.64	1.93
151473	238029_s_at	R15072	SLC16A14	-0.09	-0.09	-0.09	-0.09	0.22	-0.09	1.39
2938	203924_at	NM_000846	GSTA1	-1.18	-0.81	-0.81	-0.81	-0.58	-0.65	1.67
344905	243585_at	AW444437	ATP13A5	0.001425	0.001425	0.001425	0.001425	0.3	0.001425	1.37
2635	223434_at	AL136680	GBP3	0.27	0.27	0.27	0.27	-0.09	0.27	1.65
79852	220013_at	NM_024794	ABHD9	0.39	0.08	0.08	-0.08	0.08	0.08	1.41
5602	204813_at	NM_002753	MAPK10	-0.16	-0.18	-0.16	-0.16	0.06	-0.16	1
154214	235492_at	AI888256	RNF217	0.07	0.19	0.19	0.19	0.44	0.19	1.1
117157	1553177_at	BC022407	SH2D1B	-0.51	-0.51	-0.64	-0.51	-0.51	-0.28	1.01
10160	201911_s_at	NM_005766	FARP1	0.51	0.51	0.32	0.15	0.39	0.39	1.09
358	209047_at	AL518391	AQP1	-0.52	-0.76	-0.61	-0.45	-0.52	-0.31	1.09
6286	204351_at	NM_005980	S100P	0.72	0.69	1	1.12	0.72	0.62	1.82
81792	226997_at	W74476	ADAMTS12	-0.06	0.09	-0.3	-0.06	-0.06	-0.06	1.09
4319	205680_at	NM_002425	MMP10	0.43	0.88	1.27	1.19	0.88	0.88	2.07
645369	229523_at	N66694	TTMA	0.46	0.21	0.21	0.21	0.21	0.21	1.17
9663	202459_s_at	U55968	LPIN2	0.23	0.01	-0.03	0.01	0.01	0.01	1.01
8613	212230_at	AV725664	PPAP2B	0.02	-0.17	-0.41	-0.17	-0.17	-0.17	1.09
10673	223502_s_at	AF134715	TNFSF13B	0.18	-0.05	-0.05	-0.05	-0.05	-0.05	1.04
84553	232067_at	BC004869	C6orf168	-0.07	-0.07	-0.24	-0.07	0.18	-0.07	1.14
5874	228708_at	BF438386	RAB27B	-0.002344	-0.36	-0.28	-0.28	-0.28	-0.28	1.26
3815	205051_s_at	NM_000222	KIT	0.15	-0.11	-0.11	-0.11	-0.11	-0.11	1.19
23768	240259_at	AI188161	FLRT2	0.38	0.69	1.01	0.69	0.69	0.67	1.49
29842	227642_at	AI928242	TFCP2L1	-0.4	-0.11	-0.11	-0.11	-0.11	-0.11	1.33
51133	217894_at	NM_016121	KCTD3	0.18	-0.04	-0.14	-0.04	-0.04	-0.04	1.03
2069	205767_at	NM_001432	EREG	-0.17	-0.17	0.05	-0.17	-0.57	-0.17	1.83
8436	222717_at	BF982174	SDPR	-0.68	-0.44	-0.42	-0.39	-0.42	-0.42	1.19
219790	230469_at	AW665138	RTKN2	0.25	0.01	0.01	0.01	-0.14	0.01	1.1
285386	229764_at	AW629527	TPRG1	-0.02	-0.02	-0.02	-0.02	0.31	-0.02	1.53
79412	219692_at	NM_024507	KREMEN2	0.35	0.13	0.13	0.02	0.13	0.13	1.02
23462	44783_s_at	R61374	HEY1	0.33	0.05	-0.11	-0.12	0.05	0.05	1.32
3725	201466_s_at	NM_002228	JUN	0.03	0.03	0.19	0.03	-0.22	0.03	1.19
285535	229130_at	AU145323	LOC285535	-0.74	-0.74	-0.77	-0.74	-0.74	-0.51	1.07
55026	219895_at	NM_017938	FAM70A	0.79	0.69	0.69	0.69	0.69	0.37	1.48
57823	222838_at	AL121985	SLAMF7	-0.15	-0.47	-0.22	-0.22	-0.22	-0.22	1.13
2167	203980_at	NM_001442	FABP4	0.44	0.94	1.42	0.94	0.94	0.94	2.34
134466	244289_at	AI242408	LOC134466	-0.4	-0.19	-0.19	-0.19	-0.19	-0.19	1
79767	219411_at	NM_024712	ELMO3	-0.04	0.17	0.17	0.17	0.17	0.17	0.99
3500	211633_x_at	M24668	IGHG1	-0.32	-0.59	-0.32	-0.13	-0.32	-0.32	1.27
3371	201645_at	NM_002160	TNC	0.46	0.46	0.46	0.38	0.76	0.46	1.39
28831	211798_x_at	AB001733	IGLJ3	-0.15	-0.26	-0.15	0.12	-0.15	-0.15	1.25
2146	203358_s_at	NM_004456	EZH2	0.42	0.19	0.19	0.19	0.19	0.19	1.07
10418	213994_s_at	AI885290	SPON1	-0.26	-0.26	-0.52	-0.26	-0.26	-0.1	1.2
2713	215966_x_at	AA292874	GK3P	-0.54	-0.54	-0.76	-0.54	-0.54	-0.34	1.01
5336	204613_at	NM_002661	PLCG2	-0.32	-0.1	-0.1	-0.06	-0.1	-0.1	1.03
2122	226420_at	BG261252	EVI1	0.04	-0.26	-0.34	-0.26	-0.26	-0.26	1.37
23240	209760_at	AL136932	KIAA0922	-0.18	0.04	0.22	0.04	0.04	0.04	0.99
388272	226608_at	AW157311	C16orf87	-0.01	0.2	0.26	0.2	0.2	0.2	0.96
4747	221805_at	AL537457	NEFL	-0.58	-0.22	-0.22	-0.22	-0.68	-0.21	2.13
5054	202628_s_at	NM_000602	SERPINE1	-0.32	-0.04	-0.04	-0.04	-0.04	-0.04	1.35
2157	205756_s_at	NM_000132	F8	-0.07	-0.29	-0.29	-0.29	-0.29	-0.29	1.04
149428	236534_at	W69365	BNIPL	-0.63	-0.37	-0.37	-0.22	-0.37	-0.37	1.25
117248	228501_at	BF055343	GALNTL2	-0.15	-0.15	-0.39	-0.15	-0.15	-0.15	1.13
7050	203313_s_at	NM_003244	TGIF1	0.38	0.38	0.38	0.38	0.61	0.38	1.07
440590	231517_at	AW243917	ZYG11A	0.41	0.19	0.19	0.19	0.19	0.19	0.99
6402	204563_at	NM_000655	SELL	-0.56	-0.79	-0.56	-0.56	-0.56	-0.56	1.09
9022	219529_at	NM_004669	CLIC3	-0.37	-0.37	-0.37	-0.37	-0.65	-0.37	1.32
1346	204570_at	NM_001864	COX7A1	-0.2	-0.2	-0.2	-0.2	-0.2	0.06	1.23
2219	205237_at	NM_002003	FCN1	-0.56	-0.84	-0.73	-0.6	-0.6	-0.55	1.15
27134	35148_at	AC005954	TJP3	-0.003566	-0.21	-0.21	-0.21	-0.29	-0.17	1
6926	219682_s_at	NM_016569	TBX3	0.26	0.53	0.26	0.26	0.26	0.26	1.28
258010	230006_s_at	AI742358	SVIP	0.26	0.01	0.01	0.01	0.01	0.01	1.21
481	201242_s_at	BC000006	ATP1B1	0.26	0.51	0.26	0.21	0.26	0.16	1.18
1592	206424_at	NM_000783	CYP26A1	0.14	0.04	0.04	-0.16	0.36	0.04	1.5
130814	225579_at	AL516202	PQLC3	-0.36	-0.14	-0.14	-0.14	-0.14	-0.14	1.03
120	201753_s_at	NM_019903	ADD3	0.18	0.18	0.18	0.18	0.4	0.18	1.04
8324	203706_s_at	NM_003507	FZD7	0.92	0.84	0.78	0.48	1.06	0.51	1.4
51454	204235_s_at	AF200715	GULP1	-0.56	-0.56	-0.86	-0.56	-0.56	-0.56	1.4
23075	209307_at	AB014540	SWAP70	-0.41	-0.2	-0.2	-0.17	-0.2	-0.2	1
163702	244261_at	AW340139	IL28RA	0.03	0.27	0.27	0.33	0.27	0.27	1.14
5471	209433_s_at	AI457120	PPAT	0.5	0.5	0.5	0.5	0.5	0.25	1.22
55450	218309_at	NM_018584	CAMK2N1	0.28	0.67	0.66	0.39	0.24	0.34	1.31
90139	227307_at	AL565381	TSPAN18	0.11	0.11	0.11	0.11	0.32	0.11	1.03
8559	232473_at	AU144329	PRPF18	0.01	-0.22	-0.22	-0.22	-0.22	-0.22	1.08
59277	223315_at	AF278532	NTN4	-0.31	-0.32	-0.32	-0.32	-0.58	-0.32	1.26
8038	213790_at	W46291	ADAM12	0.54	0.82	0.28	0.54	0.54	0.54	1.37
201501	227782_at	AI278995	ZBTB7C	-0.2	-0.2	-0.34	-0.2	0.04	-0.2	1.14
2346	215363_x_at	AW168915	FOLH1	-0.13	0.02	0.02	0.02	0.26	0.02	1.16
89857	228167_at	AW574798	KLHL6	-0.5	-0.28	-0.28	-0.27	-0.28	-0.28	1.08
6820	205759_s_at	NM_004605	SULT2B1	-0.43	-0.52	-0.43	-0.21	-0.43	-0.43	1.07
100134361	229930_at	Z83851	LOC100134361	0.5	0.29	0.29	0.29	0.29	0.21	1.01
7546	223642_at	AF193855	ZIC2	1.1	0.76	0.76	0.76	0.82	0.52	1.66
7851	209373_at	BC003179	MALL	-0.53	-0.3	-0.3	-0.3	-0.3	-0.3	1.14
79192	230472_at	AI870306	IRX1	0.11	0.44	0.11	0.11	0.11	0.11	1.61
55243	225303_at	AI049973	KIRREL	-0.09	0.12	0.12	0.12	0.12	0.12	1.02
84620	228821_at	AW004016	ST6GAL2	-0.1	0.19	-0.34	-0.1	-0.1	-0.1	1.37
63971	220777_at	NM_022113	KIF13A	0.51	0.51	0.75	0.51	0.51	0.31	1.13
9990	223596_at	AF105366	SLC12A6	0.14	0.14	0.14	0.14	0.37	0.14	1.11
54877	222816_s_at	BE676543	ZCCHC2	0.09	-0.28	-0.27	-0.18	-0.18	-0.18	1.28
285708	1569923_s_at	BC008363	LOC285708	0.57	0.57	0.67	0.57	0.57	0.3	1.31
7482	206458_s_at	NM_024494	WNT2B	0.19	0.19	0.19	0.19	0.42	0.19	1.14
10800	231747_at	NM_006639	CYSLTR1	-0.44	-0.44	-0.46	-0.21	-0.49	-0.28	1.11
150094	208078_s_at	NM_030751	SIK1	0.06	0.01	0.01	0.01	-0.23	0.01	1.17
2152	204363_at	NM_001993	F3	0.18	0.18	0.44	0.19	0.18	0.18	1.3
216	212224_at	NM_000689	ALDH1A1	-0.26	0.03	0.03	0.03	0.36	0.03	1.62
3759	206765_at	AF153820	KCNJ2	-0.71	-0.71	-0.97	-0.71	-0.71	-0.64	1.25
59345	225710_at	H99792	GNB4	-0.02	0.21	-0.02	-0.02	-0.02	-0.02	1.12
10085	225275_at	AA053711	EDIL3	0.4	0.7	0.4	0.27	0.42	0.4	1.46
56895	228667_at	AI733330	AGPAT4	-0.44	-0.21	-0.21	-0.21	-0.21	-0.21	1.14
4320	203878_s_at	NM_005940	MMP11	0.33	0.45	-0.09	0.06	0.2	0.2	1.4
5361	221538_s_at	AL136663	PLXNA1	0.45	0.24	0.24	0.24	0.24	0.24	1.02
89891	224715_at	BG338983	WDR34	0.22	0.01	0.01	0.01	0.01	0.01	1.02
338376	1553574_at	NM_176891	IFNE	-0.4	-0.16	-0.05	-0.16	-0.16	-0.16	1.19
6318	211906_s_at	AB046400	SERPINB4	0.5	0.5	0.5	0.5	0.11	0.5	1.93
2354	202768_at	NM_006732	FOSB	-0.68	-0.57	-0.57	-0.57	-0.57	-0.28	1.4
9050	219938_s_at	NM_024430	PSTPIP2	0.49	0.25	0.25	0.25	0.25	0.25	1.19
3575	226218_at	BE217880	IL7R	0.19	0.43	0.19	0.19	0.19	0.19	1.18
2922	206326_at	NM_002091	GRP	0.13	0.37	0.13	0.11	0.13	0.13	1.22
4267	201028_s_at	U82164	CD99	0.16	-0.04	-0.05	-0.05	-0.05	-0.05	1.05
254240	1555773_at	AF465766	BPIL2	-0.1	-0.1	-0.1	0.14	-0.1	-0.1	1.18
7464	227177_at	AL515381	CORO2A	0.17	-0.07	-0.07	-0.16	-0.07	-0.07	1.17
7048	208944_at	D50683	TGFBR2	-0.27	-0.05	-0.01	-0.05	-0.05	-0.05	1.05
79888	201818_at	NM_024830	LPCAT1	0.2	0.4	0.57	0.4	0.4	0.39	1
9914	206043_s_at	NM_014861	ATP2C2	-0.13	0.13	0.32	0.13	0.13	0.13	1.32
54979	221122_at	NM_017878	HRASLS2	0.12	0.12	0.12	0.12	0.34	0.12	1.11
9048	207675_x_at	NM_003976	ARTN	-0.3	-0.1	-0.1	-0.1	0.13	-0.1	1.1
114769	1552701_a_at	NM_052889	CARD16	-0.3	-0.24	-0.24	-0.03	-0.24	-0.24	1.05
51806	220414_at	NM_017422	CALML5	0.66	0.29	0.29	0.29	0.29	0.29	1.82
768	205199_at	NM_001216	CA9	0.27	0.27	0.54	0.27	0.27	0.27	1.35
214	201951_at	BF242905	ALCAM	0.22	0.22	0.1	0.22	0.49	0.22	1.35
9068	231773_at	BF002046	ANGPTL1	-0.47	-0.25	-0.18	-0.25	-0.25	-0.25	1.12
9556	202279_at	NM_004894	C14orf2	-0.06	0.15	0.15	0.15	0.15	0.15	1.02
23328	226022_at	AU144882	SASH1	-0.84	-0.84	-0.91	-0.84	-0.84	-0.61	1.14
1780	205348_s_at	NM_004411	DYNC1I1	0.21	0.21	0.21	0.21	0.45	0.21	1.2
8452	201370_s_at	AU145232	CUL3	-0.52	-0.52	-0.55	-0.52	-0.52	-0.32	1.01
4744	33767_at	X15306	NEFH	0.77	0.48	0.48	0.39	0.48	0.48	1.45
217	201425_at	NM_000690	ALDH2	-0.12	-0.35	-0.35	-0.35	-0.43	-0.35	1.11
5069	228128_x_at	AI110886	PAPPA	-0.37	-0.11	-0.11	-0.11	-0.11	-0.11	1.31
9734	205659_at	NM_014707	HDAC9	-0.34	-0.08	-0.05	-0.08	-0.08	-0.08	1.32
9819	204094_s_at	NM_014779	TSC22D2	0.33	0.57	0.69	0.45	0.48	0.37	1.08
56892	218541_s_at	NM_020130	C8orf4	0.36	0.04	-0.03	0.04	0.04	0.04	1.6
1174	205195_at	NM_001283	AP1S1	-0.67	-0.88	-0.67	-0.67	-0.67	-0.57	1.05
4052	202728_s_at	AI986120	LTBP1	-0.03	-0.03	0.22	-0.03	-0.03	-0.03	1.24
6383	212158_at	AL577322	SDC2	0.47	0.66	0.41	0.35	0.41	0.41	1.24
114884	219073_s_at	NM_017784	OSBPL10	-0.47	-0.25	-0.25	-0.25	-0.25	-0.25	1.11
56937	222449_at	AL035541	PMEPA1	0.5	0.74	0.53	0.5	0.49	0.5	1.17
51297	220542_s_at	NM_016583	PLUNC	0.45	0.45	0.45	0.45	0.67	0.11	1.72
7857	204035_at	NM_003469	SCG2	-0.3	-0.35	-0.3	-0.3	-0.3	-0.03	1.35
3881	206677_at	NM_002277	KRT31	0.35	0.35	0.35	0.06	0.35	0.35	1.42
3512	212592_at	AV733266	IGJ	-0.79	-0.5	-0.48	-0.29	-0.48	-0.48	1.57
23155	230002_at	AA406603	CLCC1	-0.3	-0.3	-0.3	-0.3	-0.52	-0.3	1.13
8909	206605_at	NM_006025	P11	-1.13	-1.13	-1.32	-1.09	-1.13	-0.85	1.39
131	210505_at	U07821	ADH7	-0.04	-0.04	-0.04	-0.04	0.29	-0.04	1.65
10874	206023_at	NM_006681	NMU	-0.2	-0.5	-0.5	-0.57	-0.5	-0.5	1.52
5357	205190_at	NM_002670	PLS1	-0.04	-0.04	-0.1	-0.11	0.23	-0.04	1.36
7162	203476_at	NM_006670	TPBG	0.53	0.53	0.74	0.53	0.53	0.43	1.05
1075	225647_s_at	AI246687	CTSC	0.23	0.48	0.69	0.48	0.48	0.48	1.27
286410	226785_at	BF475862	ATP11C	0.34	0.14	0.14	0.14	0.14	0.14	1.03
79148	239272_at	AI927208	MMP28	-0.02	-0.02	0.05	-0.02	-0.3	-0.02	1.43
80258	220591_s_at	NM_025184	EFHC2	0.44	0.24	0.24	0.17	0.24	0.2	1.03
5806	206157_at	NM_002852	PTX3	-0.05	-0.38	-0.38	-0.38	-0.66	-0.38	1.69
2026	201313_at	NM_001975	ENO2	0.4	0.66	0.4	0.15	0.4	0.2	1.34
2752	200648_s_at	NM_002065	GLUL	-0.17	-0.17	-0.28	-0.41	-0.05	-0.17	1.23
80117	220468_at	NM_025047	ARL14	-0.28	-0.28	-0.13	-0.28	-0.63	-0.28	1.78
28232	219229_at	NM_013272	SLCO3A1	0.11	0.11	0.11	0.11	0.32	0.11	1.05
56034	218718_at	NM_016205	PDGFC	0.36	0.54	0.47	0.38	0.13	0.38	1.23
64778	222693_at	BF444916	FNDC3B	0.67	0.89	0.67	0.63	0.67	0.52	1.1
56994	221675_s_at	AF195624	CHPT1	-0.002591	-0.22	-0.22	-0.22	-0.43	-0.22	1.12
283431	238756_at	AI860012	GAS2L3	0.32	0.1	0.1	0.1	-0.004669	0.1	1.16
23242	213050_at	AA594937	COBL	-0.49	-0.49	-0.49	-0.49	-0.49	-0.24	1.27
2936	205770_at	NM_000637	GSR	-0.25	-0.25	-0.25	-0.25	-0.03	-0.25	1.12
5337	232530_at	AA132961	PLD1	-0.34	-0.09	-0.09	-0.09	-0.09	-0.09	1.29
7078	201150_s_at	NM_000362	TIMP3	-0.17	0.07	0.04	-0.1	-0.36	-0.1	1.37
9263	202693_s_at	AW194730	STK17A	0.19	0.46	0.55	0.34	0.34	0.34	1.06
638	205780_at	NM_001197	BIK	0.07	0.07	0.07	0.07	0.32	0.07	1.29
50848	224097_s_at	AF191495	F11R	0.45	0.42	0.42	0.22	0.42	0.4	1.03
80321	219036_at	NM_024491	CEP70	0.27	0.06	0.06	0.06	0.06	0.06	1.07
3344	226711_at	BF590117	FOXN2	0.1	0.28	0.28	0.28	0.47	0.27	0.97
404203	1553973_a_at	BC032003	SPINK6	-0.33	-0.33	-0.33	0.09	-0.33	-0.33	2.11
239	207206_s_at	NM_000697	ALOX12	-0.46	-0.46	-0.72	-0.46	-0.17	-0.46	1.46
257397	1552928_s_at	NM_152787	MAP3K7IP3	0.34	0.15	0.15	0.02	0.15	0.15	0.99
10512	203789_s_at	NM_006379	SEMA3C	0.55	0.55	0.81	0.55	0.55	0.39	1.35
57604	239297_at	BE932011	C8orf79	-0.26	-0.47	-0.58	-0.45	-0.45	-0.39	0.99
222223	235301_at	AI797353	KIAA1324L	0.22	0.34	0.34	0.34	0.56	0.34	1.13
51773	218166_s_at	NM_016578	RSF1	0.12	0.33	0.33	0.33	0.33	0.33	1.05
387695	227736_at	AA553959	C10orf99	-0.88	-0.82	-0.54	-0.46	-0.57	-0.56	1.6
26973	218566_s_at	NM_012124	CHORDC1	-0.08	0.12	0.12	0.12	0.12	0.12	1.03
84451	228565_at	AI809005	KIAA1804	0.18	0.18	0.18	0.18	0.39	0.18	1.11
53836	219936_s_at	NM_023915	GPR87	0.47	0.72	0.46	0.46	0.46	0.46	1.35
10398	201058_s_at	NM_006097	MYL9	0.35	0.57	0.35	0.34	0.35	0.35	1.12
151230	213610_s_at	BE326381	KLHL23	0.23	0.02	-0.09	-0.02	0.19	0.02	1.11
84525	211597_s_at	AB059408	HOPX	-0.6	-0.89	-0.6	-0.51	-0.6	-0.52	1.48
57537	228720_at	AB037750	SORCS2	0.2	0.2	0.42	0.2	0.07	0.2	1.12
7049	204731_at	NM_003243	TGFBR3	-0.77	-1	-0.77	-0.77	-0.75	-0.63	1.24
254887	226912_at	AW003367	ZDHHC23	0.32	0.1	0.06	0.1	0.1	0.1	1.16
4828	205204_at	NM_021077	NMB	-0.36	-0.36	-0.36	-0.36	-0.14	-0.36	1.13
80157	220723_s_at	NM_025087	FLJ21511	-0.48	-0.48	-0.28	-0.48	-0.8	-0.48	1.66
8424	205363_at	NM_003986	BBOX1	0.004941	0.004941	0.004941	0.32	-0.26	0.004941	1.65
54829	219087_at	NM_017680	ASPN	0.47	0.2	0.03	0.2	0.2	0.2	1.46
7037	237215_s_at	N76327	TFRC	-0.03	-0.03	-0.03	-0.26	0.05	-0.03	1.22
8728	209765_at	Y13786	ADAM19	-0.12	0.08	-0.12	-0.12	-0.16	-0.12	1.03
38	205412_at	NM_000019	ACAT1	-0.62	-0.57	-0.57	-0.56	-0.57	-0.38	1.04
57484	227657_at	AA722069	RNF150	0.46	0.24	0.24	0.24	0.24	0.24	1.14
90293	227875_at	AB037730	KLHL13	0.43	0.43	0.43	0.43	0.67	0.43	1.27
727738	1557285_at	AI891075	AREGB	0.15	0.15	0.39	0.15	0.15	0.15	1.28
10659	202157_s_at	U69546	CUGBP2	-0.25	-0.37	-0.56	-0.37	-0.37	-0.37	1.01
4100	207325_x_at	NM_004988	MAGEA1	0.5	0.81	0.51	0.51	0.51	0.38	1.59
340277	228600_x_at	BE220330	C7orf46	0.1	-0.11	-0.11	-0.11	-0.11	-0.11	1.09
5304	206509_at	NM_002652	PIP	-0.37	-0.14	-0.14	-0.14	-0.14	-0.14	1.22
3983	200965_s_at	NM_006720	ABLIM1	-0.62	-0.64	-0.45	-0.45	-0.45	-0.25	1.09
8404	200795_at	NM_004684	SPARCL1	-0.48	-0.48	-0.64	-0.48	-0.48	-0.26	1.16
2210	214511_x_at	L03419	FCGR1B	0.09	-0.13	-0.16	-0.13	-0.13	-0.13	1.13
83478	223422_s_at	AI743534	ARHGAP24	-0.1	-0.1	-0.12	-0.1	0.1	-0.1	1.03
80206	218980_at	NM_025135	FHOD3	0.03	-0.2	-0.2	-0.2	-0.4	-0.2	1.26
4040	225745_at	AV725248	LRP6	0.22	0.08	0.08	-0.12	0.08	0.08	1.05
221294	223178_s_at	AF245044	NT5DC1	0.07	-0.15	0.05	0.05	0.05	0.05	1.04
22903	202946_s_at	NM_014962	BTBD3	0.59	0.38	0.38	0.38	0.38	0.38	1.13
11030	209487_at	D84109	RBPMS	-0.32	-0.32	-0.53	-0.32	-0.32	-0.31	1.09
10544	203650_at	NM_006404	PROCR	0.15	0.38	0.51	0.38	0.43	0.38	1.25
9917	214768_x_at	BG540628	FAM20B	-0.54	-0.8	-0.54	-0.48	-0.54	-0.49	1.39
7071	202393_s_at	NM_005655	KLF10	-0.07	0.29	0.11	0.11	0.11	0.11	0.99
79625	219747_at	NM_024574	C4orf31	-0.48	-0.29	-0.29	-0.29	-0.29	-0.27	1.04
23363	212775_at	AI978623	OBSL1	-0.17	0.05	0.05	0.07	0.05	0.05	1.17
55790	219049_at	NM_018371	CSGALNACT1	-0.24	-0.04	-0.04	-0.04	-0.04	-0.04	1.05
51228	219267_at	NM_016433	GLTP	0.06	0.01	0.06	0.06	0.26	0.06	1.1
84706	224839_s_at	BG328998	GPT2	-0.61	-0.37	-0.37	-0.28	-0.37	-0.37	1.28
3535	214677_x_at	X57812	IGL@	0.55	0.57	0.57	0.84	0.57	0.57	1.46
91653	225990_at	W72626	BOC	-0.57	-0.57	-0.59	-0.57	-0.57	-0.35	1.2
200315	210873_x_at	U03891	APOBEC3A	-0.45	-0.76	-0.45	-0.42	-0.45	-0.45	1.67
84230	223533_at	AL136919	LRRC8C	0.1	0.19	0.39	0.19	0.19	0.19	1.08
10397	200632_s_at	NM_006096	NDRG1	0.32	0.32	0.53	0.32	0.32	0.3	1.13
10605	208051_s_at	NM_006451	PAIP1	0.43	0.23	0.23	0.19	0.23	0.23	1.09
6664	204914_s_at	AW157202	SOX11	-0.35	-0.14	-0.58	-0.35	-0.35	-0.35	1.26
2867	221345_at	NM_005306	FFAR2	-0.66	-0.72	-0.85	-0.66	-0.66	-0.5	1.01
92304	230378_at	AA742697	SCGB3A1	-0.72	-0.72	-0.72	-0.72	-0.72	-0.5	1.22
6617	205443_at	NM_003082	SNAPC1	0.15	0.52	0.36	0.36	0.42	0.33	1.12
622	211715_s_at	BC005844	BDH1	-0.06	-0.25	-0.05	-0.05	-0.01	-0.05	1.1
55236	218340_s_at	NM_018227	UBA6	0.59	0.59	0.59	0.59	0.65	0.34	1.38
6698	213796_at	AI923984	SPRR1A	-0.16	-0.5	-0.16	-0.16	-0.09	-0.16	1.88
340061	224916_at	BG110811	TMEM173	-0.14	-0.19	-0.19	-0.19	-0.39	-0.19	1.07
8788	209560_s_at	U15979	DLK1	-0.45	-0.15	0.01	-0.15	-0.15	-0.15	1.61
100130100	215176_x_at	AW404894	LOC100130100	-0.34	-0.59	-0.34	-0.14	-0.34	-0.34	1.38
1910	204273_at	NM_000115	EDNRB	-0.54	-0.64	-0.54	-0.54	-0.54	-0.31	1.25
10272	203592_s_at	NM_005860	FSTL3	0.25	0.34	0.54	0.34	0.34	0.34	1.06
55410	207063_at	NM_018542	CYorf14	0.01	-0.2	-0.2	-0.2	-0.2	-0.2	1.16
158295	232568_at	AU145658	MGC24103	-0.15	-0.15	-0.37	-0.15	-0.15	-0.15	1.18
3664	1552477_a_at	BC014852	IRF6	0.48	0.48	0.48	0.48	0.48	0.25	1.25
9891	204589_at	NM_014840	NUAK1	0.52	0.31	0.31	0.31	0.3	0.31	1.19
346689	244264_at	AW197495	KLRG2	0.54	0.33	0.33	0.33	0.33	0.33	1.13
81031	221024_s_at	NM_030777	SLC2A10	-0.38	-0.17	-0.17	-0.17	-0.17	-0.17	1.15
92610	226117_at	AA195074	TIFA	-0.05	-0.23	-0.23	-0.23	-0.23	-0.23	1.01
10276	201830_s_at	NM_005863	NET1	-0.27	-0.48	-0.56	-0.48	-0.48	-0.48	1.14
29984	209885_at	BC001338	RHOD	0.1	0.1	0.3	0.1	0.1	0.1	1.07
65266	229158_at	AW082836	WNK4	-0.43	-0.61	-0.55	-0.43	-0.43	-0.35	1
101	205180_s_at	NM_001109	ADAM8	0.26	0.08	0.08	0.08	0.08	0.08	1.01
1462	215646_s_at	R94644	VCAN	0.42	0.26	0.26	0.02	0.26	0.26	1.37
2192	202995_s_at	NM_006486	FBLN1	0.25	0.05	-0.003617	0.05	0.05	0.05	1.12
28908	214777_at	BG482805	IGKV4-1	-0.33	-0.59	-0.33	-0.1	-0.33	-0.33	1.42
25896	218783_at	AL133049	INTS7	0.16	-0.03	-0.03	-0.03	-0.03	-0.03	1.07
259230	212989_at	AI377497	SGMS1	-0.12	0.07	0.07	0.07	0.07	0.07	1.02
4208	209199_s_at	N22468	MEF2C	-0.41	-0.47	-0.41	-0.23	-0.41	-0.41	1.05
253782	235463_s_at	AI081356	LASS6	0.29	0.46	0.29	0.09	0.42	0.29	1.09
115361	235175_at	BG260886	GBP4	0.04	-0.14	-0.18	-0.14	-0.14	-0.14	1.02
4033	35974_at	U10485	LRMP	-0.58	-0.48	-0.48	-0.28	-0.48	-0.47	1.08
5873	210951_x_at	AF125393	RAB27A	0.24	0.43	0.24	0.24	0.1	0.24	1.01
1956	201984_s_at	NM_005228	EGFR	0.77	1.03	0.96	0.7	0.77	0.49	1.54
51554	220351_at	NM_016557	CCRL1	-0.34	-0.15	-0.15	0.09	-0.28	-0.15	1.35
3768	207110_at	NM_021012	KCNJ12	-0.13	0.05	0.11	0.05	0.05	0.05	1.02
2036	212339_at	AL121895	EPB41L1	-0.4	-0.49	-0.52	-0.4	-0.2	-0.37	1.12
11001	205769_at	NM_003645	SLC27A2	-0.24	-0.24	-0.24	-0.24	-0.03	-0.24	1.16
6701	208539_x_at	NM_006945	SPRR2B	-0.16	-0.44	-0.16	-0.16	-0.01	-0.16	1.57
6511	1554593_s_at	BC028721	SLC1A6	0.2	0.41	0.2	0.2	0.2	0.2	1.21
7076	201666_at	NM_003254	TIMP1	-0.14	-0.24	-0.44	-0.24	-0.24	-0.24	1.13
7185	205599_at	NM_005658	TRAF1	-0.36	-0.54	-0.54	-0.54	-0.68	-0.53	1.04
1903	228176_at	AA534817	S1PR3	0.11	0.3	0.09	0.09	0.09	0.09	1.21
23169	209711_at	N80922	SLC35D1	-0.21	-0.2	-0.2	-0.2	-0.39	-0.2	1.05
51676	227915_at	AI872284	ASB2	0.37	0.37	0.58	0.37	0.37	0.37	1.21
55024	219667_s_at	NM_017935	BANK1	-0.55	-0.33	-0.33	-0.33	-0.33	-0.33	1.21
79366	221606_s_at	BC005342	NSBP1	0.34	0.13	0.13	0.13	0.13	0.13	1.21
29986	220413_at	NM_014579	SLC39A2	0.22	0.33	0.33	0.53	0.33	0.33	1.13
1833	206439_at	NM_004950	EPYC	0.46	0.19	0.11	0.19	0.19	0.19	1.54
2710	207387_s_at	NM_000167	GK	-0.27	-0.33	-0.53	-0.33	-0.33	-0.24	1.13
100132181	225046_at	AL521247	LOC100132181	-0.25	-0.75	-0.75	-0.52	-0.52	-0.52	1.48
23022	200906_s_at	AK025843	PALLD	0.42	0.61	0.42	0.42	0.42	0.41	1.13
6875	235020_at	AI366784	TAF4B	0.03	-0.17	-0.17	-0.17	-0.17	-0.17	1.11
26175	213246_at	AI346504	C14orf109	0.08	0.27	0.27	0.27	0.27	0.27	1.04
645566	1565786_x_at	BQ953917	FLJ45482	0.13	-0.06	-0.06	-0.06	-0.06	-0.06	1.07
56164	223883_s_at	AF332194	STK31	0.18	0.37	0.53	0.34	0.34	0.34	1.07
255631	238732_at	AI631241	COL24A1	-0.04	0.13	-0.05	-0.04	-0.04	-0.04	0.97
5655	209792_s_at	BC002710	KLK10	0.01	0.15	0.15	0.42	0.15	0.15	1.51
9182	210335_at	AF056209	RASSF9	0.13	0.13	0.13	0.11	0.35	0.13	1.27
84803	224480_s_at	BC006236	AGPAT9	-0.39	-0.15	-0.15	-0.15	0.07	-0.15	1.35
10123	202207_at	BG435404	ARL4C	0.14	0.26	0.08	0.08	-0.13	0.08	1.2
11197	204712_at	NM_007191	WIF1	-0.47	-0.16	-0.16	-0.16	-0.16	-0.16	1.79
119	205268_s_at	NM_017488	ADD2	0.21	0.39	0.21	0.21	0.21	0.21	1.06
948	228766_at	AW299226	CD36	-0.57	-0.36	-0.26	-0.13	-0.3	-0.3	1.51
55326	218096_at	NM_018361	AGPAT5	0.04	-0.15	-0.17	-0.15	-0.15	-0.15	1.08
8609	1555420_a_at	BC012919	KLF7	0.39	0.63	0.52	0.45	0.45	0.41	1.07
5293	203879_at	U86453	PIK3CD	0.2	0.2	0.38	0.2	0.2	0.2	1.04
57168	227014_at	BE550881	ASPHD2	0.18	0.37	0.18	0.18	0.18	0.18	1.14
51267	219761_at	NM_016511	CLEC1A	0.31	0.12	0.12	0.12	0.12	0.12	1.1
84873	1553296_at	NM_032787	GPR128	0.25	0.01	0.01	-0.23	0.01	0.01	1.39
9934	206637_at	NM_014879	P2RY14	-0.51	-0.65	-0.45	-0.3	-0.45	-0.44	1.16
10457	1554018_at	BC011595	GPNMB	0.75	1	0.75	0.62	0.78	0.75	1.43
29760	207655_s_at	NM_013314	BLNK	-0.37	-0.4	-0.4	-0.4	-0.63	-0.4	1.34
3491	201289_at	NM_001554	CYR61	-0.03	0.18	0.18	0.18	0.18	0.18	1.22
3572	211000_s_at	AB015706	IL6ST	0.01	0.01	0.01	0.01	-0.18	0.01	1.06
55824	225626_at	AK000680	PAG1	-0.1	0.08	0.14	0.08	0.02	0.08	1.07
7046	236561_at	AV700621	TGFBR1	-0.12	0.08	0.08	0.08	0.08	0.08	1.12
3236	229400_at	AW299531	HOXD10	0.81	1.1	1.09	0.92	0.92	0.65	1.57
57619	228400_at	AW025141	SHROOM3	0.41	0.17	0.17	0.17	-0.05	0.17	1.35
80318	234192_s_at	AK026487	GKAP1	0.23	0.04	0.04	0.04	0.04	0.04	1.11
55504	227812_at	BF432648	TNFRSF19	-0.45	-0.54	-0.79	-0.54	-0.54	-0.53	1.41
7079	206243_at	NM_003256	TIMP4	-0.13	-0.13	-0.13	-0.13	0.04	-0.13	1
2357	205119_s_at	NM_002029	FPR1	-0.57	-0.77	-0.57	-0.57	-0.57	-0.41	1.13
5150	223358_s_at	AW269834	PDE7A	0.52	0.59	0.71	0.52	0.52	0.41	1.13
5067	229831_at	BE221817	CNTN3	0.18	0.48	0.33	0.26	0.26	0.05	1.31
9173	207526_s_at	NM_003856	IL1RL1	0.09	-0.15	0.19	0.11	0.09	0.09	1.39
1475	204971_at	NM_005213	CSTA	-0.14	-0.35	-0.14	-0.14	-0.14	-0.14	1.23
9076	218182_s_at	NM_021101	CLDN1	0.71	0.46	0.46	0.17	0.46	0.31	1.71
6530	215715_at	BC000563	SLC6A2	0.51	0.55	0.77	0.55	0.55	0.47	1.25
1048	201884_at	NM_004363	CEACAM5	0.08	-0.04	-0.05	0.08	0.35	0.08	1.59
1559	220017_x_at	NM_000771	CYP2C9	-0.29	-0.36	-0.41	-0.29	-0.29	-0.11	1.07
9143	205691_at	NM_004209	SYNGR3	0.7	0.49	0.48	0.45	0.48	0.39	1.28
4092	204790_at	NM_005904	SMAD7	0.42	0.58	0.41	0.4	0.41	0.41	1.05
8995	221371_at	NM_005092	TNFSF18	-0.03	-0.03	-0.03	-0.03	0.16	-0.03	1.14
64798	218858_at	NM_022783	DEPDC6	-0.47	-0.47	-0.55	-0.47	-0.47	-0.22	1.46
50863	227566_at	AW085558	HNT	0.23	0.44	0.23	0.23	0.23	0.23	1.26
10643	203819_s_at	AU160004	IGF2BP3	0.23	0.32	0.64	0.32	0.32	0.32	1.85
5578	213093_at	AI471375	PRKCA	0.01	0.32	0.21	0.21	0.21	0.21	1.15
151354	225667_s_at	AI601101	FAM84A	-0.19	-0.48	-0.48	-0.48	-0.48	-0.48	1.71
57650	231855_at	AB040957	KIAA1524	0.45	0.27	0.27	0.27	0.27	0.27	1.09
51111	222759_at	BC002522	SUV420H1	0.43	0.64	0.43	0.43	0.43	0.42	1.22
27165	205531_s_at	NM_013267	GLS2	0.42	0.23	0.23	0.23	0.23	0.23	1.11
4938	205552_s_at	NM_002534	OAS1	-0.15	-0.38	-0.18	-0.17	-0.17	-0.17	1.25
1490	209101_at	M92934	CTGF	0.21	0.42	0.21	0.21	0.21	0.21	1.25
4322	205959_at	NM_002427	MMP13	0.23	0.57	0.23	0.23	0.23	0.23	2.02
3685	202351_at	AI093579	ITGAV	0.33	0.37	0.33	0.16	0.33	0.33	1.04
151516	235514_at	AI739528	ASPRV1	0.33	0.11	0.33	0.48	0.61	0.33	1.67
2120	235056_at	AV722693	ETV6	0.4	0.23	0.23	0.23	0.23	0.23	1.05
58528	221523_s_at	AL138717	RRAGD	-0.48	-0.48	-0.67	-0.48	-0.48	-0.26	1.32
51280	217771_at	NM_016548	GOLM1	0.12	-0.11	-0.14	-0.11	-0.15	-0.11	1.4
874	205379_at	NM_001236	CBR3	-0.36	-0.4	-0.61	-0.4	-0.4	-0.4	1.23
1236	206337_at	NM_001838	CCR7	-0.42	-0.42	-0.42	-0.42	-0.42	-0.24	1.11
51200	205832_at	NM_016352	CPA4	-0.28	-0.16	-0.16	0.03	-0.16	-0.16	1.12
203228	225919_s_at	AI832598	C9orf72	-0.09	-0.27	-0.27	-0.27	-0.27	-0.27	1.06
54845	225846_at	BF001941	RBM35A	0.42	0.24	0.24	0.24	0.24	0.24	1.13
25805	203304_at	NM_012342	BAMBI	0.1	-0.14	-0.14	-0.14	-0.14	-0.14	1.48
147381	242301_at	R60224	CBLN2	0.34	0.1	0.1	0.1	0.1	0.1	1.41
11335	1555920_at	BU683892	CBX3	-0.19	-0.01	-0.01	-0.01	-0.01	-0.01	1.08
57110	219983_at	NM_020386	HRASLS	-0.38	-0.38	-0.54	-0.38	-0.13	-0.38	1.52
2327	211726_s_at	BC005894	FMO2	-0.8	-0.8	-0.94	-0.8	-0.8	-0.51	1.79
9749	244774_at	R81072	PHACTR2	-0.65	-0.9	-0.78	-0.6	-0.65	-0.65	1.55
26064	202052_s_at	NM_015577	RAI14	0.48	0.34	0.29	0.18	0.29	0.29	1.19
4502	212185_x_at	NM_005953	MT2A	-0.12	-0.12	-0.12	-0.11	-0.29	-0.12	1.04
7041	209651_at	BC001830	TGFB1I1	0.3	0.47	0.3	0.3	0.3	0.27	1.02
65983	218706_s_at	AW575493	GRAMD3	0.18	0.16	0.16	0.16	-0.02	0.16	1.06
163259	230769_at	AI916261	DENND2C	-0.35	-0.19	-0.19	-0.19	-0.19	-0.19	1.03
1087	206199_at	NM_006890	CEACAM7	-0.21	0.04	0.04	0.04	0.04	0.04	1.58
23682	219412_at	NM_022337	RAB38	-0.09	0.1	0.1	0.1	0.1	0.1	1.19
3678	201389_at	NM_002205	ITGA5	-0.12	0.18	0.08	0.04	0.04	0.04	0.98
794	205428_s_at	NM_001740	CALB2	0.73	0.81	0.73	0.73	0.73	0.52	1.26
118430	1553602_at	NM_058173	MUCL1	0.22	0.22	0.22	0.52	0.22	0.22	1.87
4311	203434_s_at	AI433463	MME	-1.17	-0.93	-0.93	-0.89	-0.93	-0.86	1.45
5125	205559_s_at	NM_006200	PCSK5	-0.14	-0.14	-0.24	-0.14	0.09	-0.14	1.41
26112	1553102_a_at	BC016647	CCDC69	-0.04	-0.04	-0.04	0.13	-0.04	-0.04	1.04
55384	226210_s_at	AI291123	MEG3	-0.92	-0.67	-0.67	-0.67	-0.73	-0.55	1.53
116447	225802_at	AW592604	TOP1MT	0.28	0.48	0.45	0.45	0.45	0.31	1.02
23541	204541_at	NM_012429	SEC14L2	0.04	0.2	0.04	0.04	0.04	0.04	0.97
116832	210115_at	L05096	RPL39L	0.26	0.38	0.26	0.04	0.26	0.26	1.37
84561	219874_at	NM_024628	SLC12A8	-0.28	-0.28	-0.47	-0.28	-0.28	-0.28	1.19
27333	204324_s_at	NM_014498	GOLIM4	0.09	0.27	0.27	0.27	0.42	0.27	1.13
185	205357_s_at	NM_000685	AGTR1	0.3	0.5	0.3	0.3	0.3	0.3	1.26
80131	239433_at	AA532807	LRRC8E	0.08	0.08	0.08	0.08	0.27	0.08	1.2
10507	203528_at	NM_006378	SEMA4D	-0.1	-0.1	-0.27	-0.1	-0.1	-0.1	1.03
5325	209318_x_at	BG547855	PLAGL1	-0.73	-0.73	-0.91	-0.73	-0.73	-0.5	1.44
375196	1556244_s_at	BC030087	LOC375196	0.35	0.19	0.19	0.19	0.19	0.19	0.98
10609	204078_at	NM_006455	SC65	0.31	0.47	0.31	0.26	0.31	0.31	0.97
11213	213817_at	AL049435	IRAK3	0.07	0.03	0.03	0.03	-0.17	0.03	1.23
5919	209496_at	BC000069	RARRES2	0.11	0.3	0.11	0.11	0.11	0.11	1.19
23764	36711_at	AL021977	MAFF	0.17	0.36	0.19	0.19	0.19	0.19	1.08
388115	227272_at	BE673226	C15orf52	-0.26	-0.26	-0.26	-0.07	-0.26	-0.26	1.17
25797	205174_s_at	NM_012413	QPCT	0.04	0.24	0.04	0.04	0.04	0.04	1.21
132671	229331_at	AI559300	SPATA18	-0.44	-0.44	-0.46	-0.44	-0.62	-0.27	1.11
54954	229512_at	BE464337	FAM120C	-0.04	-0.2	-0.2	-0.2	-0.2	-0.2	1.04
79783	219655_at	NM_024728	C7orf10	-0.15	0.05	-0.15	-0.15	-0.15	-0.15	1.22
7042	209909_s_at	M19154	TGFB2	0.13	0.18	0.13	0.13	-0.07	0.13	1.24
29951	220595_at	NM_013377	PDZRN4	0.04	-0.21	-0.15	-0.15	-0.15	-0.15	1.15
10767	209314_s_at	AK024258	HBS1L	0.01	-0.18	-0.18	-0.18	-0.18	-0.18	1.18
6320	211709_s_at	BC005810	CLEC11A	0.11	0.27	0.11	0.11	0.11	0.11	1.03
3856	209008_x_at	U76549	KRT8	-0.2	-0.2	-0.41	-0.2	-0.16	-0.2	1.32
2882	213170_at	AA406605	GPX7	-0.02	0.16	-0.02	-0.02	-0.02	-0.02	1.15
6367	207861_at	NM_002990	CCL22	-0.64	-0.64	-0.81	-0.64	-0.64	-0.46	1.16
4084	228846_at	AW071793	MXD1	0.1	0.27	0.32	0.27	0.27	0.27	1.1
83543	223075_s_at	AL136566	AIF1L	-0.19	-0.4	-0.19	-0.15	-0.19	-0.19	1.34
79844	221646_s_at	AF267859	ZDHHC11	-0.59	-0.62	-0.55	-0.55	-0.34	-0.49	1.35
25791	227240_at	AV703769	NGEF	0.27	0.47	0.27	0.27	0.27	0.27	1.31
254427	230051_at	BF589207	C10orf47	-0.46	-0.78	-0.56	-0.56	-0.56	-0.56	1.36
116071	228439_at	AW083820	BATF2	-0.26	-0.35	-0.26	-0.09	-0.26	-0.26	1.13
8638	205660_at	NM_003733	OASL	-0.28	-0.5	-0.28	-0.28	-0.28	-0.28	1.42
6263	206306_at	NM_001036	RYR3	0.29	0.05	0.05	0.05	0.05	0.05	1.52
9590	210517_s_at	AB003476	AKAP12	-0.21	0.1	-0.02	-0.02	-0.02	-0.02	1.19
55224	219268_at	NM_018208	ETNK2	0.36	0.36	0.36	0.36	0.36	0.2	1.04
10769	201939_at	NM_006622	PLK2	-0.11	-0.11	-0.01	-0.09	-0.31	-0.11	1.24
7504	206698_at	NM_021083	XK	-0.54	-0.54	-0.76	-0.54	-0.54	-0.47	1.41
983	203213_at	AL524035	CDC2	0.6	0.44	0.44	0.44	0.44	0.44	1.04
2903	231384_at	T65537	GRIN2A	0.12	-0.07	-0.07	-0.07	-0.07	-0.07	1.2
143098	238778_at	AI244661	MPP7	-0.88	-0.7	-0.7	-0.5	-0.7	-0.66	1.28
56126	223854_at	AF131761	PCDHB10	0.69	0.83	0.75	0.69	0.69	0.49	1.27
57480	226122_at	AL035086	PLEKHG1	0.04	-0.07	-0.23	-0.07	-0.07	-0.07	1.04
400745	230973_at	AI937119	SH2D5	0.28	0.25	0.44	0.34	0.28	0.28	1.01
259217	214434_at	AB007877	HSPA12A	-0.12	-0.05	-0.05	0.12	-0.05	-0.05	1.14
6876	205547_s_at	NM_003186	TAGLN	0.34	0.54	0.34	0.34	0.34	0.34	1.26
84674	224414_s_at	AF356193	CARD6	-0.35	-0.18	-0.18	-0.18	-0.18	-0.18	1.07
168537	228071_at	AA858297	GIMAP7	-0.55	-0.72	-0.55	-0.54	-0.55	-0.55	1.07
1305	211343_s_at	M33653	COL13A1	0.6	0.6	0.79	0.6	0.6	0.6	1.16
8776	214975_s_at	AK001816	MTMR1	0.11	-0.06	-0.06	-0.06	-0.06	-0.06	1.09
84419	223484_at	AF228422	C15orf48	0.26	0.02	0.02	0.02	0.02	0.02	1.51
27253	228863_at	N69091	PCDH17	-0.34	-0.53	-0.34	-0.34	-0.34	-0.31	1.22
2878	201348_at	NM_002084	GPX3	-0.75	-0.75	-0.75	-0.75	-0.75	-0.51	1.53
1285	222073_at	AI694562	COL4A3	0.16	-0.06	-0.06	-0.06	-0.12	-0.06	1.38
6431	206108_s_at	NM_006275	SFRS6	-0.65	-0.65	-0.66	-0.65	-0.65	-0.42	1.49
3929	214461_at	NM_004139	LBP	-0.26	-0.42	-0.26	-0.26	-0.26	-0.24	1.02
374918	239430_at	AA195677	IGFL1	0.46	0.46	0.74	0.46	0.46	0.46	1.86
1021	224851_at	AW274756	CDK6	-0.06	0.14	0.14	0.14	0.14	0.14	1.29
1282	211980_at	AI922605	COL4A1	0.6	0.43	0.43	0.43	0.43	0.43	1.08
9638	203562_at	NM_005103	FEZ1	0.29	0.22	0.52	0.3	0.3	0.3	1.39
57520	232080_at	AL390186	HECW2	-0.49	-0.49	-0.49	-0.49	-0.49	-0.33	1.03
6373	211122_s_at	AF002985	CXCL11	-0.13	-0.52	-0.26	-0.23	-0.29	-0.26	1.71
29931	220244_at	NM_013343	LOH3CR2A	-0.3	-0.29	-0.46	-0.3	-0.3	-0.27	1.04
23120	214070_s_at	AW006935	ATP10B	-0.23	-0.33	-0.21	-0.03	-0.21	-0.15	1.2
91975	228144_at	N49841	ZNF300	0.22	0.04	0.04	0.01	0.04	0.04	1.15
123283	227611_at	AA442856	TARSL2	-0.01	0.15	0.15	0.15	0.15	0.15	1.02
100128822	235174_s_at	AW952781	LOC100128822	-0.09	-0.09	-0.09	-0.09	0.09	-0.09	1.15
53342	227401_at	BE856748	IL17D	-0.29	-0.13	0.003951	-0.13	-0.13	-0.13	1.03
91057	226287_at	AI458313	CCDC34	0.12	-0.04	-0.09	-0.04	-0.04	-0.04	1.05
116028	226456_at	AW138157	C16orf75	0.43	0.26	0.26	0.16	0.26	0.26	1.15
79971	228949_at	AL534095	GPR177	-0.36	-0.18	-0.18	-0.18	-0.18	-0.18	1.18
187	213592_at	X89271	APLNR	-0.17	-0.32	-0.17	-0.17	-0.17	-0.17	1.03
54857	220291_at	NM_017711	GDPD2	-0.29	-0.44	-0.29	-0.29	-0.29	-0.29	0.98
50489	220428_at	NM_015717	CD207	0.3	0.52	0.3	0.3	0.24	0.29	1.46
286319	227388_at	AA479016	TUSC1	0.13	0.05	0.05	0.05	-0.15	0.05	1.27
1719	202534_x_at	NM_000791	DHFR	0.1	-0.06	-0.06	-0.06	-0.06	-0.06	1.03
22936	226982_at	AI745624	ELL2	-0.27	-0.27	-0.27	-0.27	-0.45	-0.27	1.17
4585	217109_at	AJ242547	MUC4	-0.62	-0.62	-0.62	-0.62	-0.37	-0.62	1.64
490	215716_s_at	L14561	ATP2B1	0.12	0.12	0.12	0.12	0.29	0.12	1.13
83699	225354_s_at	AL035700	SH3BGRL2	-0.27	-0.44	-0.27	-0.27	-0.27	-0.16	1.08
9529	202984_s_at	AA457021	BAG5	-0.17	-0.02	-0.01	-0.02	-0.02	-0.02	1
8605	209785_s_at	AF065214	PLA2G4C	-0.15	-0.34	-0.34	-0.34	-0.34	-0.34	1.19
306	209369_at	M63310	ANXA3	-0.24	-0.34	-0.24	-0.02	-0.24	-0.24	1.44
3620	210029_at	M34455	IDO1	-0.04	-0.27	-0.25	-0.25	-0.25	-0.25	1.34
11098	202458_at	NM_007173	PRSS23	-0.08	0.07	0.25	0.07	0.07	0.07	1.2
55752	230071_at	AI333326	41528	-0.23	-0.08	-0.08	-0.08	-0.08	-0.08	1.03
80127	220173_at	NM_025057	C14orf45	-0.2	-0.19	-0.2	-0.2	-0.35	-0.2	1
1675	205382_s_at	NM_001928	CFD	-0.39	-0.19	-0.19	-0.19	-0.19	-0.19	1.34
1515	210074_at	AF070448	CTSL2	0.96	0.96	1.13	0.96	0.96	0.73	1.49
5318	207717_s_at	NM_004572	PKP2	-0.19	-0.19	-0.19	-0.19	-0.42	-0.19	1.54
4069	1555745_a_at	U25677	LYZ	0.44	0.73	0.73	0.93	0.73	0.73	1.91
1230	205098_at	AI421071	CCR1	-0.25	-0.41	-0.35	-0.26	-0.26	-0.19	1
8651	210001_s_at	AB005043	SOCS1	0.42	0.23	0.23	0.23	0.23	0.23	1.25
6304	203408_s_at	NM_002971	SATB1	-0.33	-0.33	-0.49	-0.33	-0.33	-0.23	1.06
51101	205308_at	NM_016010	FAM164A	-0.39	-0.44	-0.62	-0.44	-0.44	-0.44	1.17
4751	204641_at	NM_002497	NEK2	0.59	0.46	0.42	0.39	0.42	0.33	1.09
51678	205429_s_at	NM_016447	MPP6	-0.3	-0.14	-0.14	-0.14	-0.14	-0.14	1.07
23414	219778_at	NM_012082	ZFPM2	0.45	0.58	0.38	0.38	0.38	0.35	1.29
54922	220027_s_at	NM_017805	RASIP1	-0.16	-0.38	-0.16	-0.16	-0.16	-0.16	1.49
10530	221127_s_at	NM_006394	RIG	0.13	0.3	0.13	0.13	0.13	0.13	1.13
1439	205159_at	AV756141	CSF2RB	-0.11	-0.45	-0.27	-0.27	-0.27	-0.27	1.23
56983	222681_at	AV682567	KTELC1	0.24	0.08	0.08	0.08	0.08	0.08	1.05
875	1553972_a_at	BC007257	CBS	0.49	0.38	0.38	0.31	0.56	0.36	1.21
89795	204823_at	NM_014903	NAV3	0.29	0.49	0.49	0.68	0.49	0.49	1.33
218	205623_at	NM_000691	ALDH3A1	-0.2	-0.2	-0.2	-0.35	0.03	-0.2	1.52
83690	223475_at	AF142573	CRISPLD1	0.14	0.37	0.14	0.14	0.14	0.14	1.57
4638	224823_at	AA526844	MYLK	0.18	0.18	0.18	0.02	0.38	0.18	1.32
10384	38241_at	U90548	BTN3A3	0.49	0.52	0.68	0.52	0.52	0.48	1.05
84825	225160_x_at	AI952357	MGC5370	0.08	-0.07	-0.07	-0.07	-0.07	-0.07	1.01
4609	202431_s_at	NM_002467	MYC	-0.25	-0.1	-0.1	-0.1	0.07	-0.1	1.11
25840	207761_s_at	NM_014033	METTL7A	-0.31	-0.31	-0.51	-0.3	-0.31	-0.19	1.35
399959	225381_at	AW162210	LOC399959	-0.67	-0.67	-0.71	-0.67	-0.79	-0.48	1.33
51196	205111_s_at	NM_016341	PLCE1	0.17	0.17	0.17	0.17	0.33	0.17	1.11
10810	204042_at	AB020707	WASF3	-0.31	-0.12	-0.12	-0.12	-0.12	-0.12	1.24
27164	243672_at	R42361	SALL3	0.15	-0.02	-0.02	-0.02	-0.02	-0.02	1.15
9262	205214_at	NM_004226	STK17B	-0.03	0.12	0.13	0.12	0.12	0.12	1.03
81575	221031_s_at	NM_030817	APOLD1	-0.37	-0.48	-0.37	-0.37	-0.53	-0.32	1.11
6385	202071_at	NM_002999	SDC4	0.25	0.23	0.23	0.23	0.06	0.23	1.17
6525	207390_s_at	NM_006932	SMTN	-0.01	0.14	0.18	0.14	0.14	0.14	1.04
55502	226446_at	AW249678	HES6	0.17	0.02	-0.01	0.02	0.02	0.02	1.02
5058	209615_s_at	U51120	PAK1	0.07	0.21	0.21	0.21	0.37	0.21	1.15
7077	224560_at	BF107565	TIMP2	0.15	0.3	0.15	0.15	0.15	0.15	1.06
5747	241453_at	AA912743	PTK2	0.44	0.44	0.44	0.37	0.61	0.44	1.16
26525	222223_s_at	AF216693	IL1F5	-0.07	-0.09	0.01	0.01	0.2	0.01	1.28
2737	227376_at	AW021102	GLI3	0.19	0.21	0.29	0.19	0.04	0.19	1.06
6401	206211_at	NM_000450	SELE	0.02	-0.33	-0.34	-0.24	-0.24	-0.21	1.78
8745	244463_at	AI879064	ADAM23	0.15	-0.05	-0.26	-0.05	0.07	-0.05	1.46
1382	202575_at	NM_001878	CRABP2	-0.34	-0.34	-0.34	-0.34	-0.54	-0.34	1.32
9957	205466_s_at	NM_005114	HS3ST1	-0.64	-0.95	-0.83	-0.83	-0.93	-0.69	1.31
256691	228885_at	AI862120	MAMDC2	-0.98	-1.02	-1.26	-1.02	-1.02	-1	1.65
104	203865_s_at	NM_015833	ADARB1	-0.04	0.004175	0.04	0.17	0.004175	0.004175	1.15
10732	204849_at	NM_006602	TCFL5	0.28	0.3	0.45	0.3	0.3	0.3	1.05
389834	244631_at	AI765607	LOC389834	0.75	0.56	0.56	0.56	0.56	0.44	1.34
22921	218773_s_at	NM_012228	MSRB2	-0.25	-0.25	-0.25	-0.25	-0.41	-0.25	1.1
92912	224747_at	AK000617	UBE2Q2	-0.15	-0.01	0.05	-0.01	-0.01	-0.01	0.99
92017	225624_at	AL044019	SNX29	-0.08	0.04	0.1	0.14	-0.1	0.04	0.98
57126	219669_at	NM_020406	CD177	0.1	0.18	0.18	0.4	0.18	0.18	1.49
57419	219090_at	NM_020689	SLC24A3	-0.91	-0.7	-0.7	-0.7	-0.7	-0.65	1.44
23657	209921_at	AB040875	SLC7A11	-0.4	-0.63	-0.4	-0.4	-0.4	-0.24	1.6
3694	226535_at	AK026736	ITGB6	-0.13	-0.13	-0.13	-0.13	-0.36	-0.13	1.61
10406	203892_at	NM_006103	WFDC2	-0.03	-0.22	-0.22	-0.22	-0.22	-0.22	1.31
337876	242100_at	AI076484	CHSY3	0.17	0.31	0.17	0.17	0.17	0.17	1.02
339562	217480_x_at	M20812	LOC339562	-0.09	-0.27	-0.09	-0.04	-0.09	-0.09	1.22
80012	1552644_a_at	NM_024947	PHC3	0.04	0.12	0.1	0.1	0.25	0.1	1.03
84275	223296_at	BC004991	SLC25A33	0.09	0.09	0.09	0.09	0.23	0.09	0.99
60485	234491_s_at	AJ292969	SAV1	0.24	0.24	0.27	0.24	0.24	0.1	1.01
8091	208025_s_at	NM_003483	HMGA2	-0.29	-0.05	-0.05	-0.05	-0.05	-0.05	1.68
10370	207980_s_at	NM_006079	CITED2	-0.34	-0.34	-0.34	-0.34	-0.51	-0.34	1.19
100134109	242326_at	AA977081	LOC100134109	0.35	0.19	0.19	0.19	0.19	0.19	1.14
65062	228255_at	AU150140	ALS2CR4	-0.14	-0.33	-0.3	-0.3	-0.3	-0.3	1.17
9837	206102_at	NM_021067	GINS1	0.24	0.08	0.08	0.08	0.08	0.08	1.1
909	210325_at	M28825	CD1A	0.18	0.34	0.18	0.18	-0.01	0.18	1.37
157506	226021_at	AW150720	RDH10	0.48	0.48	0.48	0.48	0.67	0.48	1.33
54796	230722_at	AI377043	BNC2	-0.25	-0.25	-0.43	-0.25	-0.25	-0.25	1.19
89932	226435_at	AU145309	PAPLN	0.13	0.32	0.13	0.13	0.13	0.13	1.31
4926	1554663_a_at	BC043499	NUMA1	0.6	0.6	0.6	0.6	0.6	0.41	1.34
6665	206122_at	NM_006942	SOX15	-0.08	0.03	0.17	0.03	0.03	0.03	1.04
342035	230360_at	AW006648	GLDN	-0.24	-0.07	0.000875	-0.06	-0.07	-0.07	1.2
3489	203851_at	NM_002178	IGFBP6	-0.23	-0.29	-0.18	0.04	-0.18	-0.18	1.56
55057	220289_s_at	NM_017977	AIM1L	-0.21	-0.12	0.03	-0.12	-0.12	-0.12	1.06
192668	228739_at	AI139413	CYS1	0.17	0.31	0.17	0.17	0.17	0.17	1
201895	224990_at	BE972723	C4orf34	-0.38	-0.53	-0.38	-0.38	-0.38	-0.35	1.06
65258	214071_at	AI082827	MPPE1	0.11	0.05	0.05	0.05	-0.15	0.05	1.44
144568	1564307_a_at	AL832750	A2ML1	-0.28	-0.49	-0.28	-0.28	-0.28	-0.28	1.5
10052	228776_at	AA430014	GJC1	0.4	0.4	0.58	0.35	0.4	0.33	1.28
6662	202935_s_at	AI382146	SOX9	0.75	0.54	0.54	0.54	0.54	0.42	1.51
633	213905_x_at	AA845258	BGN	0.59	0.75	0.59	0.56	0.59	0.54	1.12
3120	215536_at	X87344	HLA-DQB2	0.63	0.85	0.63	0.52	0.63	0.55	1.54
5224	205736_at	NM_000290	PGAM2	0.1	0.23	0.1	-0.04	0.1	0.1	1.03
55034	219959_at	NM_017947	MOCOS	0.06	0.06	0.06	0.06	-0.14	0.06	1.41
84981	214696_at	AF070569	C17orf91	-0.3	-0.14	-0.14	-0.14	-0.14	-0.14	1.12
4671	204860_s_at	AI817801	NAIP	-0.05	-0.05	-0.05	-0.02	-0.2	-0.05	1.1
6236	204802_at	NM_004165	RRAD	-0.73	-0.96	-0.91	-0.73	-0.73	-0.51	1.63
121441	1552417_a_at	NM_152905	NEDD1	0.22	0.05	0.05	0.05	0.05	0.05	1.16
113	203741_s_at	NM_001114	ADCY7	-0.25	-0.1	0.01	-0.1	-0.1	-0.1	1.05
57822	232116_at	AL137763	GRHL3	-0.29	-0.45	-0.29	-0.29	-0.22	-0.29	1.18
5122	205825_at	NM_000439	PCSK1	-0.31	-0.48	-0.31	-0.14	-0.31	-0.31	1.22
6474	210135_s_at	AF022654	SHOX2	0.14	0.14	-0.04	0.14	0.25	0.14	1.31
1730	205603_s_at	NM_007309	DIAPH2	-0.45	-0.45	-0.62	-0.45	-0.45	-0.45	1.24
23236	213222_at	AL049593	PLCB1	0.35	0.35	0.35	0.35	0.53	0.35	1.33
390940	213556_at	BE673445	LOC390940	-0.16	-0.16	-0.16	-0.16	-0.000959	-0.16	1.15
2952	203815_at	NM_000853	GSTT1	-0.59	-0.59	-0.59	-0.59	-0.59	-0.36	1.65
84830	229070_at	AA470369	C6orf105	0.01	0.01	0.2	0.01	-0.001592	0.01	1.39
242	207381_at	NM_001139	ALOX12B	-0.43	-0.32	-0.38	-0.19	-0.32	-0.14	1.31
3294	204818_at	NM_002153	HSD17B2	-0.44	-0.22	-0.22	-0.22	-0.22	-0.22	1.56
4140	232537_x_at	AU159474	MARK3	0.19	0.19	0.34	0.19	0.19	0.19	1.06
2201	203184_at	NM_001999	FBN2	0.67	0.67	0.71	0.67	0.94	0.53	1.91
9378	228547_at	BF509242	NRXN1	0.3	0.12	0.12	0.12	-0.002195	0.12	1.27
1178	206207_at	NM_001828	CLC	-0.15	-0.27	-0.15	0.05	-0.15	-0.15	1.41
627	206382_s_at	NM_001709	BDNF	0.29	0.29	0.29	0.29	0.44	0.29	1.1
23245	209693_at	AF116574	ASTN2	0.52	0.55	0.52	0.32	0.56	0.48	1.43
3755	214595_at	AI332979	KCNG1	0.17	0.32	0.17	0.17	0.17	0.17	1.13
2770	209576_at	AL049933	GNAI1	-0.05	0.1	0.1	0.1	0.1	0.1	1.09
3099	202934_at	AI761561	HK2	0.11	0.07	0.11	0.11	0.27	0.11	1.15
55184	219951_s_at	NM_018152	C20orf12	-0.19	-0.35	-0.35	-0.35	-0.35	-0.35	1.16
479	207367_at	NM_001676	ATP12A	0.11	0.28	0.28	0.28	0.28	0.28	1.24
7051	206008_at	NM_000359	TGM1	-0.11	-0.29	-0.08	-0.11	-0.11	-0.11	1.27
4783	203574_at	NM_005384	NFIL3	0.04	0.04	0.04	0.04	-0.11	0.04	1.1
22981	207705_s_at	NM_025176	RP4-691N24.1	0.22	0.07	0.04	0.07	0.07	0.07	1.07
79718	221428_s_at	NM_030921	TBL1XR1	-0.02	0.07	0.07	0.07	0.22	0.07	1.12
10158	219630_at	NM_005764	PDZK1IP1	-0.12	0.06	0.1	0.06	0.06	0.06	1.32
7498	241994_at	BG260086	XDH	-0.49	-0.49	-0.49	-0.49	-0.68	-0.49	1.35
166929	227038_at	AI963083	SGMS2	-0.26	-0.11	-0.11	-0.11	-0.11	-0.11	1.1
3226	218959_at	NM_017409	HOXC10	0.5	0.68	0.5	0.5	0.5	0.38	1.29
54879	236123_at	BE220209	ST7L	-0.05	-0.05	-0.06	-0.05	0.12	-0.05	1.29
55244	219525_at	NM_018242	SLC47A1	0.13	0.13	0.13	0.13	0.29	0.13	1.22
55872	219148_at	NM_018492	PBK	0.53	0.38	0.38	0.38	0.38	0.34	1.11
23596	219032_x_at	NM_014322	OPN3	0.25	0.41	0.25	0.25	0.25	0.25	1.2
59342	218217_at	NM_021626	SCPEP1	0.46	0.32	0.32	0.32	0.32	0.21	1.06
891	228729_at	N90191	CCNB1	0.24	0.09	0.09	0.09	0.09	0.09	1.07
7552	228988_at	AU157017	ZNF711	0.21	0.21	0.21	0.03	0.21	0.21	1.35
5205	226302_at	BG290908	ATP8B1	-0.01	-0.01	-0.01	-0.01	0.15	-0.01	1.21
114907	241762_at	BF244402	FBXO32	-0.06	0.12	-0.06	-0.06	-0.06	-0.06	1.32
9532	209406_at	AF095192	BAG2	0.12	0.29	0.29	0.29	0.34	0.29	1.25
51176	221558_s_at	AF288571	LEF1	0.002368	0.15	-0.16	0.002368	0.002368	0.002368	1.19
5475	206547_s_at	NM_006240	PPEF1	0.06	0.2	0.06	0.06	0.06	0.06	0.98
5473	214146_s_at	R64130	PPBP	-0.48	-0.7	-0.48	-0.25	-0.48	-0.48	1.69
8082	226932_at	AW467136	SSPN	0.12	0.29	0.12	0.12	0.1	0.12	1.2
84290	223832_s_at	BC005397	CAPNS2	-0.57	-0.36	-0.36	-0.24	-0.36	-0.36	1.56
463	226137_at	AI288759	ZFHX3	-0.11	-0.08	-0.08	-0.08	0.06	-0.08	1.03
163071	1552946_at	NM_153608	ZNF114	0.05	0.22	0.39	0.22	0.22	0.22	1.25
6374	214974_x_at	AK026546	CXCL5	-0.36	-0.36	-0.36	-0.36	-0.08	-0.36	2.07
1759	215116_s_at	AF035321	DNM1	0.45	0.59	0.45	0.45	0.45	0.45	1.07
9792	202656_s_at	BG107456	SERTAD2	0.16	0.02	0.02	-0.02	0.02	0.02	1.07
92211	213369_at	AI825832	PCDH21	-0.18	-0.02	-0.00304	-0.02	-0.02	-0.02	1.21
23581	231722_at	NM_012114	CASP14	0.14	0.14	0.14	0.29	0.14	0.14	1.08
134266	226881_at	BF185904	GRPEL2	0.03	-0.11	-0.11	-0.11	-0.11	-0.11	1.04
154	206170_at	NM_000024	ADRB2	-0.24	-0.24	-0.24	-0.24	-0.43	-0.24	1.39
4363	202805_s_at	NM_004996	ABCC1	0.1	0.1	0.1	0.1	0.24	0.1	1.08
586	226517_at	AL390172	BCAT1	0.49	0.68	0.49	0.49	0.49	0.39	1.45
147040	235857_at	AI859242	KCTD11	0.42	0.43	0.58	0.42	0.42	0.37	1.18
51099	213805_at	AI692428	ABHD5	-0.52	-0.54	-0.66	-0.52	-0.52	-0.43	1.08
56479	244623_at	BF513800	KCNQ5	-0.23	-0.27	-0.23	-0.23	-0.05	-0.23	1.32
5638	205618_at	NM_000950	PRRG1	-0.65	-0.51	-0.51	-0.41	-0.54	-0.51	1.04
7450	202112_at	NM_000552	VWF	-0.43	-0.43	-0.43	-0.43	-0.43	-0.29	1.02
57707	221843_s_at	AA195017	KIAA1609	-0.15	-0.03	0.11	-0.03	-0.15	-0.03	0.99
407975	232291_at	AA256157	MIRHG1	-0.06	0.09	0.09	0.22	0.09	0.09	1.09
6999	205943_at	NM_005651	TDO2	-0.48	-0.26	-0.26	-0.26	-0.26	-0.26	1.69
573	229720_at	AA394039	BAG1	-0.31	-0.48	-0.31	-0.19	-0.31	-0.31	1.24
6157	223707_at	BC004284	RPL27A	-0.6	-0.6	-0.7	-0.6	-0.6	-0.44	1.16
388	212099_at	AI263909	RHOB	0.19	0.19	0.35	0.19	0.19	0.19	1.13
7110	214948_s_at	AL050136	TMF1	0.38	0.24	0.24	0.24	0.24	0.24	1.1
7472	205648_at	NM_003391	WNT2	-0.15	-0.15	-0.31	-0.15	-0.15	-0.15	1.18
2766	204187_at	NM_006877	GMPR	-0.16	-0.32	-0.4	-0.32	-0.32	-0.32	1.16
284252	226246_at	AA115278	KCTD1	0.26	0.11	0.11	0.11	0.11	0.11	1.12
8974	202733_at	NM_004199	P4HA2	0.2	0.33	0.2	0.2	0.06	0.2	1.02
145270	230087_at	AI823645	PRIMA1	-0.21	-0.04	-0.21	-0.21	-0.21	-0.21	1.3
64710	222027_at	AW515443	NUCKS1	0.33	0.17	0.17	0.17	0.17	0.06	1.21
6461	1557458_s_at	BU685917	SHB	0.39	0.24	0.24	0.24	0.2	0.24	1.1
54360	219837_s_at	NM_018659	CYTL1	-0.23	-0.08	-0.08	-0.08	-0.08	-0.08	1.08
2312	215704_at	AL356504	FLG	-0.27	-0.03	-0.03	0.12	-0.03	-0.03	1.82
7164	210372_s_at	AF208012	TPD52L1	-0.38	-0.22	-0.22	-0.22	-0.22	-0.22	1.19
8487	205063_at	NM_003616	SIP1	0.16	0.31	0.34	0.31	0.31	0.31	1.11
5308	207558_s_at	NM_000325	PITX2	-0.82	-0.82	-0.9	-0.82	-0.82	-0.6	1.63
5105	208383_s_at	NM_002591	PCK1	-0.12	-0.12	-0.12	-0.12	0.02	-0.12	1.1
10656	209781_s_at	AF069681	KHDRBS3	0.32	0.15	0.15	0.15	0.15	0.15	1.28
60496	202170_s_at	AF151057	AASDHPPT	-0.18	-0.04	-0.04	-0.04	-0.04	-0.04	1.01
25817	229459_at	AV723914	FAM19A5	0.36	0.32	0.2	0.21	0.21	0.21	1.18
57685	225627_s_at	AK024256	CACHD1	0.19	0.36	0.19	0.19	0.19	0.19	1.31
653071	226558_at	BE856637	LOC653071	0.01	-0.4	-0.19	-0.19	-0.19	-0.19	1.63
2248	214571_at	NM_005247	FGF3	0.26	0.11	0.11	0.11	0.11	0.11	1.16
6398	213716_s_at	BF939675	SECTM1	-0.15	-0.28	-0.15	-0.15	-0.15	-0.15	1.04
134265	226955_at	H28999	AFAP1L1	0.08	-0.02	0.24	0.08	0.08	0.08	1.21
10206	229943_at	BF939833	TRIM13	-0.16	-0.16	-0.16	-0.16	-0.32	-0.16	1.2
79745	226425_at	AU144247	CLIP4	-0.41	-0.26	-0.26	-0.26	-0.26	-0.26	1.11
83999	224534_at	AB059618	KREMEN1	0.18	0.04	0.04	-0.01	0.04	0.04	1.06
90390	227787_s_at	AI026938	MED30	0.46	0.46	0.46	0.46	0.46	0.33	1
121551	228570_at	BF510581	BTBD11	-0.43	-0.26	-0.26	-0.26	-0.26	-0.26	1.33
64065	217744_s_at	NM_022121	PERP	0.31	0.31	0.31	0.31	0.31	0.18	1.02
2824	209170_s_at	AF016004	GPM6B	-0.16	-0.16	-0.16	-0.11	-0.33	-0.16	1.26
91694	226038_at	BF680438	LONRF1	-0.26	-0.26	-0.39	-0.26	-0.26	-0.26	1.03
3239	236681_at	AI971104	HOXD13	0.45	0.45	0.45	0.45	0.45	0.28	1.32
941	1554519_at	BC042665	CD80	-0.44	-0.56	-0.6	-0.47	-0.47	-0.36	1.05
27179	221404_at	NM_014440	IL1F6	-0.06	0.06	-0.06	-0.22	-0.06	-0.06	1.22
84627	230440_at	AW015537	ZNF469	-0.21	-0.08	-0.21	-0.21	-0.21	-0.21	0.99
2059	202609_at	NM_004447	EPS8	-0.15	-0.15	-0.3	-0.15	-0.15	-0.15	1.18
2001	220625_s_at	AF115403	ELF5	0.09	0.09	0.09	0.09	0.28	0.09	1.45
653108	239155_at	N34895	CXADRP1	0.43	0.6	0.43	0.43	0.43	0.28	1.3
57189	223161_at	AA029331	KIAA1147	0.35	0.21	0.21	0.21	0.21	0.21	1.02
6038	213397_x_at	AI761728	RNASE4	-0.27	-0.27	-0.27	-0.27	-0.42	-0.27	1.19
26035	213552_at	W87398	GLCE	0.04	-0.1	-0.1	-0.1	-0.1	-0.1	1.09
2113	1555355_a_at	BC017314	ETS1	0.03	0.04	0.17	0.04	-0.06	0.04	1
120376	228338_at	AA812993	LOC120376	0.4	0.22	0.14	0.19	0.22	0.22	1.39
84951	230398_at	AA158731	TNS4	-0.24	-0.1	-0.1	-0.1	-0.1	-0.1	1.06
2628	203178_at	NM_001482	GATM	-0.22	-0.22	-0.41	-0.22	-0.22	-0.22	1.45
3386	207194_s_at	NM_001544	ICAM4	0.19	0.06	0.06	0.06	0.06	0.06	1.03
6529	205152_at	AI003579	SLC6A1	0.33	0.34	0.34	0.33	0.33	0.19	1.11
6566	202234_s_at	BF511091	SLC16A1	0.27	0.27	0.44	0.27	0.27	0.27	1.28
2817	202756_s_at	NM_002081	GPC1	0.06	0.2	0.06	0.06	0.06	0.06	1.07
9805	201462_at	NM_014766	SCRN1	0.09	0.23	0.23	0.23	0.23	0.23	1.08
148741	231118_at	AW511401	ANKRD35	-0.6	-0.47	-0.46	-0.33	-0.46	-0.46	1.11
604	203140_at	NM_001706	BCL6	-0.11	-0.1	-0.1	-0.1	0.03	-0.1	1.03
53335	222891_s_at	AI912275	BCL11A	0.49	0.34	0.34	0.34	0.34	0.31	1.17
79365	221530_s_at	BE857425	BHLHE41	-0.23	-0.06	-0.23	-0.23	-0.23	-0.23	1.33
157695	230903_s_at	H11634	C8orf42	0.06	-0.1	-0.1	-0.1	-0.1	-0.1	1.33
1950	206254_at	NM_001963	EGF	0.12	0.12	0.12	0.12	0.25	0.12	1.06
129446	228794_at	AA211780	XIRP2	-0.004403	-0.17	-0.004403	-0.004403	-0.004403	-0.004403	1.27
11274	219211_at	NM_017414	USP18	0.22	0.07	0.06	0.07	0.07	0.07	1.2
23263	212935_at	AB002360	MCF2L	-0.06	-0.19	-0.19	-0.19	-0.19	-0.19	1.02
147645	238654_at	W79425	LOC147645	-0.69	-0.59	-0.59	-0.42	-0.59	-0.44	1.32
85301	225288_at	AI949136	COL27A1	0.37	0.53	0.37	0.37	0.3	0.37	1.24
3680	227297_at	AI479176	ITGA9	-0.45	-0.6	-0.45	-0.34	-0.45	-0.42	1.21
2110	205530_at	NM_004453	ETFDH	-0.36	-0.36	-0.36	-0.28	-0.49	-0.3	1.02
79627	226810_at	BE500942	OGFRL1	-0.17	-0.31	-0.31	-0.31	-0.31	-0.31	1.15
8877	219257_s_at	NM_021972	SPHK1	0.37	0.23	0.23	0.23	0.23	0.23	1.15
5792	200636_s_at	NM_002840	PTPRF	0.57	0.44	0.44	0.39	0.44	0.33	1.03
642273	226863_at	AI674565	FAM110C	-0.5	-0.34	-0.34	-0.34	-0.34	-0.34	1.33
154141	227379_at	AI734993	MBOAT1	0.32	0.18	0.2	0.2	0.2	0.2	1.03
9144	201079_at	NM_004710	SYNGR2	0.28	0.15	0.15	0.15	0.15	0.15	1.04
10942	220051_at	NM_006799	PRSS21	0.15	0.21	0.15	0.15	0.35	0.15	1.58
115749	236840_at	AI522132	C12orf56	0.63	0.63	0.63	0.46	0.63	0.6	1.32
162993	1569157_s_at	BC037359	ZNF846	-0.06	-0.06	-0.06	-0.06	-0.21	-0.06	1.25
79959	52285_f_at	AW002970	CEP76	0.27	0.27	0.27	0.27	0.41	0.27	1.14
51193	222624_s_at	AA224199	ZNF639	0.3	0.3	0.3	0.3	0.43	0.3	1.06
4088	205398_s_at	NM_005902	SMAD3	-0.05	0.08	0.08	0.08	0.08	0.08	1.05
23586	218943_s_at	NM_014314	DDX58	-0.17	-0.29	-0.17	-0.01	-0.17	-0.17	1.31
140876	227654_at	AI056877	FAM65C	0.07	-0.07	-0.07	-0.07	-0.07	-0.07	1.17
10486	212554_at	N90755	CAP2	-0.15	-0.15	-0.01	-0.15	-0.27	-0.15	1.13
30812	226913_s_at	BF527050	SOX8	0.12	-0.05	-0.05	-0.05	-0.05	-0.05	1.35
6781	204595_s_at	AI300520	STC1	-0.06	-0.06	-0.06	-0.06	-0.22	-0.06	1.29
637	211725_s_at	BC005884	BID	0.29	0.29	0.29	0.29	0.42	0.29	1.05
9545	225001_at	AI744658	RAB3D	-0.19	-0.12	-0.01	-0.05	-0.07	-0.07	0.93
7348	210065_s_at	AB002155	UPK1B	-0.49	-0.49	-0.49	-0.49	-0.25	-0.49	1.96
29909	207651_at	NM_013308	GPR171	-0.26	-0.26	-0.26	-0.26	-0.41	-0.21	1.18
3934	212531_at	NM_005564	LCN2	0.11	0.32	0.32	0.32	0.36	0.32	1.64
57722	227870_at	AB046848	IGDCC4	-0.01	0.13	0.13	0.13	0.14	0.13	1.16
49855	209741_x_at	AF119814	SCAPER	0.26	0.27	0.27	0.4	0.24	0.27	1.05
84985	238460_at	AI590662	FAM83A	0.01	0.02	0.18	0.03	0.02	0.02	1.29
51741	219077_s_at	NM_016373	WWOX	0.11	-0.03	-0.03	-0.03	-0.03	-0.03	1.15
1745	242138_at	BF060783	DLX1	-0.09	0.07	0.07	0.07	0.07	0.07	1.33
51062	223340_at	AF131801	ATL1	-0.34	-0.21	-0.48	-0.34	-0.34	-0.34	1.16
90853	235417_at	BF689253	SPOCD1	0.21	0.33	0.21	0.21	0.21	0.21	1.03
64919	222895_s_at	AA918317	BCL11B	0.23	0.37	0.37	0.37	0.37	0.37	1.15
55668	229520_s_at	BF060678	C14orf118	0.08	0.21	0.23	0.21	0.21	0.21	1.06
256227	217553_at	AW129021	MGC87042	0.14	0.39	0.2	0.14	0.2	0.2	1.57
5290	204369_at	NM_006218	PIK3CA	0.14	0.14	0.14	0.14	0.28	0.14	1.09
5321	210145_at	M68874	PLA2G4A	-0.04	-0.24	-0.04	-0.04	-0.04	-0.04	1.66
7025	209505_at	AI951185	NR2F1	-0.28	-0.13	-0.13	-0.13	-0.13	-0.13	1.18
144811	228937_at	AI659800	C13orf31	-0.09	-0.18	-0.18	-0.18	-0.31	-0.18	1.08
1009	207173_x_at	D21254	CDH11	0.58	0.73	0.58	0.52	0.58	0.5	1.24
39	209608_s_at	BC000408	ACAT2	0.11	-0.03	-0.03	-0.03	-0.03	-0.03	1.13
383	206177_s_at	NM_000045	ARG1	0.87	0.87	0.87	0.98	0.87	0.66	1.67
4842	239132_at	BE299830	NOS1	-0.49	-0.49	-0.52	-0.49	-0.35	-0.33	1.29
56938	220658_s_at	NM_020183	ARNTL2	0.42	0.42	0.42	0.42	0.54	0.27	1.21
50509	52255_s_at	AI984221	COL5A3	-0.26	-0.12	-0.26	-0.26	-0.26	-0.26	1.11
55008	219352_at	NM_017912	HERC6	-0.24	-0.3	-0.24	-0.08	-0.24	-0.24	1.32
1571	209975_at	AF182276	CYP2E1	-0.31	-0.34	-0.43	-0.51	-0.34	-0.34	1.46
56911	221211_s_at	NM_020152	C21orf7	0.03	0.03	0.16	0.03	0.03	0.03	1.07
4632	209888_s_at	M20643	MYL1	-0.54	-0.54	-0.65	-0.4	-0.54	-0.54	1.19
1837	205741_s_at	NM_001392	DTNA	-0.11	0.02	0.02	0.02	0.02	0.02	1.06
343990	228067_at	AW249666	C2orf55	-0.26	-0.42	-0.42	-0.42	-0.43	-0.42	1.33
205564	57703_at	N32782	SENP5	0.2	0.2	0.2	0.2	0.32	0.2	1.04
8836	203560_at	NM_003878	GGH	0.57	0.67	0.57	0.57	0.57	0.43	1.19
22941	213308_at	BF435773	SHANK2	0.18	0.36	0.18	0.18	0.18	0.18	1.55
3141	207833_s_at	NM_000411	HLCS	0.45	0.47	0.35	0.23	0.35	0.26	0.99
7402	225093_at	N66570	UTRN	-0.34	-0.34	-0.41	-0.34	-0.34	-0.23	0.96
126638	1553454_at	NM_152364	RPTN	-0.9	-0.79	-0.79	-0.57	-0.79	-0.73	1.89
26499	218644_at	NM_016445	PLEK2	0.34	0.34	0.34	0.34	0.2	0.34	1.2
25975	219454_at	NM_015507	EGFL6	-0.05	-0.05	-0.08	-0.05	0.12	-0.05	1.41
22943	204602_at	NM_012242	DKK1	0.19	0.28	0.28	0.54	0.28	0.28	2.1
22915	205612_at	NM_007351	MMRN1	-0.31	-0.31	-0.31	-0.31	-0.47	-0.28	1.32
1452	1556006_s_at	BQ025347	CSNK1A1	0.11	0.11	0.23	0.11	-0.03	0.11	1.1
5352	202619_s_at	AI754404	PLOD2	0.49	0.6	0.49	0.34	0.49	0.49	1.25
9411	203910_at	NM_004815	ARHGAP29	0.03	0.03	0.18	0.03	-0.11	0.03	1.26
55214	218717_s_at	NM_018192	LEPREL1	0.14	0.39	0.33	0.33	0.33	0.33	1.58
55636	218829_s_at	NM_017780	CHD7	-0.14	-0.01	-0.01	-0.01	0.003413	-0.01	1.12
389125	226856_at	BF793701	MUSTN1	0.04	-0.08	0.04	0.2	0.04	0.04	1.33
51477	222240_s_at	AL137749	ISYNA1	0.53	0.39	0.39	0.36	0.39	0.39	1.14
23321	202342_s_at	NM_015271	TRIM2	0.61	0.55	0.5	0.35	0.5	0.49	1.28
10521	208719_s_at	U59321	DDX17	-0.83	-0.65	-0.65	-0.65	-0.65	-0.65	1.51
56243	232762_at	AU146385	KIAA1217	0.04	-0.09	-0.19	-0.09	-0.09	-0.09	1.03
56204	225327_at	AB037791	KIAA1370	-0.51	-0.38	-0.38	-0.31	-0.38	-0.38	1.04
642	202179_at	NM_000386	BLMH	-0.13	-0.25	-0.13	-0.13	-0.13	-0.13	1
3832	204444_at	NM_004523	KIF11	0.29	0.18	0.18	0.18	0.18	0.18	1
135398	1552575_a_at	NM_153344	C6orf141	0.08	0.08	0.26	0.08	0.08	0.08	1.46
5653	204733_at	NM_002774	KLK6	-0.42	-0.42	-0.42	-0.23	-0.42	-0.42	1.61
54414	224391_s_at	AF303378	SIAE	-0.41	-0.41	-0.41	-0.41	-0.41	-0.27	1.1
200958	226622_at	AW084511	MUC20	0.37	0.37	0.37	0.37	0.53	0.37	1.36
7846	209118_s_at	AF141347	TUBA1A	-0.02	0.1	-0.02	-0.06	-0.02	-0.02	0.98
54842	225325_at	AA133311	MFSD6	-0.24	-0.24	-0.36	-0.24	-0.24	-0.24	1.01
55632	223254_s_at	AA887053	KIAA1333	0.07	0.2	0.2	0.2	0.2	0.2	1.1
301	233011_at	AU155094	ANXA1	-0.6	-0.46	-0.46	-0.46	-0.46	-0.27	1.57
159296	1553808_a_at	NM_145285	NKX2-3	0.36	0.19	0.19	0.19	0.19	0.19	1.36
54206	224657_at	AL034417	ERRFI1	0.05	0.17	0.05	0.05	-0.08	0.05	1.08
286343	227443_at	AI972386	C9orf150	0.45	0.45	0.58	0.45	0.45	0.28	1.41
144165	226069_at	AA404269	PRICKLE1	0.15	0.41	0.29	0.29	0.29	0.29	1.18
3932	204891_s_at	NM_005356	LCK	0.05	0.18	0.05	0.05	0.05	0.05	1.06
10409	202391_at	NM_006317	BASP1	0.15	0.29	0.41	0.29	0.17	0.29	1.17
57458	235146_at	N51717	TMCC3	-0.81	-0.71	-0.71	-0.56	-0.84	-0.6	1.24
1806	204646_at	NM_000110	DPYD	0.02	0.02	0.09	0.02	-0.13	0.02	1.22
1836	205097_at	AI025519	SLC26A2	-0.69	-0.69	-0.69	-0.69	-0.84	-0.69	1.24
2887	210999_s_at	U66065	GRB10	0.33	0.46	0.33	0.2	0.33	0.33	1.17
80149	218810_at	NM_025079	ZC3H12A	-0.16	-0.04	-0.04	-0.04	-0.04	-0.04	1.06
5349	202489_s_at	BC005238	FXYD3	0.48	0.47	0.47	0.47	0.47	0.33	1.16
3225	231936_at	AK000445	HOXC9	0.42	0.34	0.34	0.34	0.34	0.21	1.09
6596	202983_at	AI760760	HLTF	0.32	0.32	0.32	0.19	0.32	0.32	1.13
11010	204222_s_at	NM_006851	GLIPR1	0.28	0.54	0.4	0.4	0.4	0.4	1.19
55335	223764_x_at	BC005202	NIPSNAP3B	0.12	0.12	0.12	-0.01	0.12	0.12	1.08
8204	202600_s_at	AI824012	NRIP1	0.15	0.28	0.15	0.15	0.15	0.09	1.15
204219	1554252_a_at	BC034500	LASS3	-0.15	-0.01	-0.01	-0.01	-0.01	-0.01	1.16
8915	1557257_at	AA994334	BCL10	0.09	0.22	0.09	-0.003308	0.09	0.09	1.18
9982	205014_at	NM_005130	FGFBP1	-0.08	-0.22	-0.06	0.03	-0.06	-0.06	1.34
1303	231766_s_at	U73778	COL12A1	0.61	0.61	0.61	0.61	0.61	0.46	1.29
340340	1561254_at	BC040593	tcag7.1188	-0.63	-0.48	-0.48	-0.48	-0.48	-0.48	1.27
57125	219700_at	NM_020405	PLXDC1	-0.07	0.04	0.04	0.04	0.04	0.04	1.01
2941	202967_at	NM_001512	GSTA4	-0.39	-0.42	-0.39	-0.39	-0.25	-0.39	1.25
10095	201954_at	NM_005720	ARPC1B	0.04	0.15	0.21	0.15	0.15	0.15	0.93
149111	214841_at	AF070524	CNIH3	0.21	0.33	0.21	0.21	0.21	0.21	1.1
800	201617_x_at	NM_004342	CALD1	0.17	0.29	0.17	0.07	0.17	0.17	1.04
4192	209035_at	M69148	MDK	0.13	-0.001381	-0.001381	-0.001381	-0.001381	-0.001381	1.14
22807	231929_at	AI458439	IKZF2	-0.64	-0.64	-0.71	-0.64	-0.64	-0.49	1.28
5226	201118_at	NM_002631	PGD	-0.23	-0.23	-0.36	-0.23	-0.21	-0.23	1.19
56999	226814_at	AI431730	ADAMTS9	-0.22	-0.38	-0.38	-0.36	-0.36	-0.22	1.22
27032	209935_at	AF225981	ATP2C1	0.5	0.61	0.5	0.38	0.5	0.44	1.04
7057	201110_s_at	NM_003246	THBS1	0.43	0.43	0.58	0.43	0.43	0.43	1.32
6354	208075_s_at	NM_006273	CCL7	-0.42	-0.42	-0.53	-0.42	-0.42	-0.41	0.97
132720	227856_at	AI110850	C4orf32	-0.51	-0.37	-0.37	-0.37	-0.44	-0.37	1.19
1131	214596_at	T15991	CHRM3	0.36	0.36	0.36	0.36	0.36	0.2	1.32
8544	207469_s_at	NM_003662	PIR	0.25	0.1	0.09	0.1	0.1	0.1	1.33
388533	230835_at	W69083	KRTDAP	0.14	0.36	0.36	0.36	0.36	0.36	1.87
3861	209351_at	BC002690	KRT14	-0.45	-0.28	-0.28	-0.28	-0.28	-0.28	1.48
9245	219508_at	NM_004751	GCNT3	0.21	0.3	0.45	0.3	0.3	0.3	1.28
79027	223302_s_at	BC004288	ZNF655	-0.22	-0.09	-0.09	-0.09	-0.09	-0.09	1.08
1112	218031_s_at	NM_018589	FOXN3	-0.25	-0.14	-0.14	-0.14	-0.14	-0.14	1.01
1307	204345_at	NM_001856	COL16A1	0.46	0.58	0.46	0.46	0.37	0.38	1.02
146802	231068_at	BF432333	SLC47A2	-0.42	-0.44	-0.42	-0.42	-0.42	-0.28	1.21
8689	214576_at	NM_003771	KRT36	0.54	0.41	0.41	0.41	0.22	0.41	1.62
4008	242722_at	AA100793	LMO7	0.03	0.03	-0.11	0.03	0.03	0.03	1.16
56977	231969_at	AB037813	STOX2	0.14	0.04	0.04	-0.09	0.04	0.04	1.17
387763	227099_s_at	AW276078	LOC387763	0.22	0.22	0.22	0.06	0.22	0.22	1.38
5738	224950_at	BF476250	PTGFRN	0.34	0.5	0.38	0.38	0.38	0.38	1.04
115701	228367_at	BE551416	ALPK2	0.01	0.17	0.01	0.01	0.01	0.01	1.4
4486	205455_at	NM_002447	MST1R	-0.003873	-0.14	-0.12	-0.12	-0.19	-0.12	1.03
4081	206163_at	NM_005584	MAB21L1	0.1	0.22	0.35	0.22	0.22	0.22	1.17
5577	203680_at	NM_002736	PRKAR2B	0.22	0.08	0.08	0.08	0.08	0.08	1.19
6507	202800_at	NM_004172	SLC1A3	-0.15	-0.001515	-0.15	-0.15	-0.25	-0.15	1.28
57016	206561_s_at	NM_020299	AKR1B10	-1.06	-0.98	-0.99	-0.98	-0.91	-0.78	1.75
361	226228_at	T15657	AQP4	0.48	0.48	0.48	0.35	0.48	0.48	1.08
63923	215271_at	BF432086	TNN	0.17	0.25	0.17	0.17	0.02	0.17	1.32
51088	226001_at	AK002174	KLHL5	0.46	0.46	0.46	0.46	0.48	0.34	1.06
90203	1553960_at	CA447177	SNX21	-0.07	-0.07	-0.07	0.05	-0.07	-0.07	1.09
6990	203303_at	NM_006520	DYNLT3	-0.43	-0.43	-0.43	-0.57	-0.43	-0.42	1.19
441951	229899_s_at	AI625235	C20orf199	-0.01	0.11	0.11	0.2	0.11	0.11	1.06
3875	201596_x_at	NM_000224	KRT18	0.33	0.19	0.19	0.19	0.19	0.19	1.22
6337	203453_at	NM_001038	SCNN1A	-0.08	-0.08	-0.08	-0.08	0.08	-0.08	1.43
4128	204388_s_at	NM_000240	MAOA	-0.33	-0.41	-0.24	-0.24	-0.24	-0.24	1.5
377677	231270_at	BF111998	CA13	-0.67	-0.67	-0.81	-0.67	-0.67	-0.67	1.31
2575	207663_x_at	NM_001473	GAGE3	0.13	0.31	0.13	0.13	0.13	0.13	1.67
3373	210619_s_at	AF173154	HYAL1	-0.03	0.1	0.1	0.1	0.1	0.1	1.12
688	209212_s_at	AB030824	KLF5	-0.17	-0.31	-0.17	-0.17	-0.17	-0.17	1.26
9240	218224_at	NM_006029	PNMA1	0.27	0.39	0.39	0.39	0.47	0.39	1.07
84935	227058_at	AW084730	C13orf33	-0.17	-0.18	-0.17	-0.03	-0.17	-0.17	1.2
2888	206204_at	NM_004490	GRB14	0.39	0.39	0.39	0.23	0.39	0.39	1.39
4488	210319_x_at	D89377	MSX2	-0.19	-0.07	-0.19	-0.19	-0.19	-0.19	1.11
252995	226096_at	AI760132	FNDC5	0.29	0.29	0.29	0.17	0.31	0.29	1.06
9619	204567_s_at	NM_004915	ABCG1	0.7	0.7	0.8	0.7	0.75	0.56	1.23
10631	1555778_a_at	AY140646	POSTN	-0.15	-0.15	-0.15	-0.32	-0.15	-0.15	1.51
2202	201843_s_at	NM_004105	EFEMP1	-0.09	0.07	0.07	0.07	0.07	0.07	1.35
10947	203410_at	NM_006803	AP3M2	0.16	0.05	0.05	-0.03	0.05	0.05	1.02
29887	218404_at	NM_013322	SNX10	0.37	0.5	0.45	0.37	0.37	0.25	1.24
5648	232224_at	AI274095	MASP1	-0.03	-0.17	-0.03	-0.03	0.04	-0.03	1.28
29128	225655_at	AK025578	UHRF1	0.47	0.36	0.36	0.36	0.36	0.36	1
11037	213413_at	BG434174	STON1	0.4	0.4	0.4	0.4	0.4	0.26	1.22
80144	226145_s_at	AL157471	FRAS1	0.31	0.13	-0.01	0.13	0.14	0.13	1.69
9197	203165_s_at	NM_004733	SLC33A1	0.44	0.44	0.44	0.4	0.55	0.42	1
4173	222037_at	AI859865	MCM4	0.31	0.19	0.19	0.19	0.19	0.19	1.06
29015	213113_s_at	AI630178	SLC43A3	-0.14	-0.14	-0.14	-0.14	-0.26	-0.14	1.06
92737	226281_at	BF059512	DNER	-0.34	-0.18	-0.18	-0.18	-0.18	-0.18	1.43
5028	207455_at	NM_002563	P2RY1	-0.38	-0.27	-0.27	-0.27	-0.13	-0.27	1.25
427	1555419_a_at	BC016828	ASAH1	-0.22	-0.22	-0.31	-0.22	-0.22	-0.11	1
5880	213603_s_at	BE138888	RAC2	0.24	0.27	0.36	0.24	0.24	0.24	1.06
28965	219932_at	NM_014031	SLC27A6	-0.2	-0.07	-0.2	-0.2	-0.33	-0.2	1.22
7040	203085_s_at	BC000125	TGFB1	0.14	0.25	0.25	0.25	0.3	0.25	1.01
2791	204115_at	NM_004126	GNG11	-0.44	-0.47	-0.44	-0.33	-0.44	-0.4	1
2043	227449_at	AI799018	EPHA4	0.37	0.37	0.5	0.52	0.36	0.37	1.35
54830	220520_s_at	NM_017681	NUP62CL	0.2	0.06	0.06	0.06	0.06	0.06	1.19
5730	211748_x_at	BC005939	PTGDS	-0.21	-0.07	0.04	-0.01	-0.07	-0.07	1.27
11245	227846_at	AA526584	GPR176	0.09	0.11	0.11	0.11	0.23	0.11	1.15
27163	227135_at	AI436803	NAAA	-0.31	-0.31	-0.31	-0.31	-0.31	-0.19	1.08
7135	205177_at	NM_003281	TNNI1	0.12	-0.02	-0.1	-0.02	-0.02	-0.02	1.24
221303	228875_at	AI540210	FAM162B	-0.21	-0.32	-0.21	-0.12	-0.21	-0.21	1.06
55972	227012_at	AI823986	SLC25A40	0.15	0.04	0.04	0.04	0.04	0.04	1.03
9208	223492_s_at	BC004958	LRRFIP1	-0.32	-0.21	-0.21	-0.21	-0.21	-0.21	1.03
28514	224215_s_at	AF196571	DLL1	-0.31	-0.39	-0.28	-0.17	-0.35	-0.31	1.25
3433	226757_at	AA131041	IFIT2	-0.43	-0.59	-0.43	-0.43	-0.43	-0.43	1.4
83594	223535_at	AL136592	NUDT12	-0.29	-0.29	-0.29	-0.29	-0.4	-0.29	1.03
202781	235587_at	BG400596	LOC202781	0.22	0.22	0.22	0.22	0.33	0.22	1.01
554202	1554097_a_at	BC021861	LOC554202	-0.79	-0.65	-0.65	-0.65	-0.65	-0.63	1.26
2181	201661_s_at	NM_004457	ACSL3	-0.29	-0.41	-0.41	-0.41	-0.41	-0.41	1.04
221002	230563_at	BF446578	RASGEF1A	0.49	0.56	0.49	0.49	0.49	0.29	1.86
57161	219132_at	NM_021255	PELI2	0.21	0.34	0.21	0.21	0.21	0.21	1.19
7277	212242_at	AL565074	TUBA4A	-0.3	-0.18	-0.18	-0.17	-0.18	-0.18	1.05
5217	204992_s_at	NM_002628	PFN2	-0.12	0.03	0.03	0.03	0.13	0.03	1.34
3717	205842_s_at	AF001362	JAK2	-0.14	-0.15	-0.15	-0.15	-0.26	-0.15	1.09
913	215784_at	AA309511	CD1E	0.42	0.55	0.42	0.42	0.42	0.42	1.24
56122	231726_at	NM_018934	PCDHB14	0.62	0.78	0.84	0.78	0.78	0.65	1.48
55356	228497_at	AI279062	SLC22A15	-0.29	-0.17	-0.17	-0.17	-0.17	-0.17	1.08
3977	225575_at	AI680541	LIFR	0.03	-0.12	-0.12	-0.12	-0.15	-0.12	1.38
80227	218957_s_at	NM_025155	PAAF1	0.02	0.02	0.14	0.02	0.02	0.02	1.11
11343	211026_s_at	BC006230	MGLL	-0.52	-0.39	-0.39	-0.39	-0.39	-0.38	1.19
6446	201739_at	NM_005627	SGK1	-0.04	-0.04	-0.04	-0.04	0.08	-0.04	1.12
55346	205796_at	NM_018393	TCP11L1	0.15	0.28	0.28	0.28	0.28	0.28	1.17
26018	211596_s_at	AB050468	LRIG1	0.5	0.37	0.26	0.37	0.37	0.37	1.22
116159	228665_at	AI458003	CYYR1	-0.48	-0.61	-0.48	-0.48	-0.48	-0.48	1.14
54749	223253_at	BC000686	EPDR1	0.05	0.18	0.05	0.05	0.05	0.05	1.27
80896	221210_s_at	NM_030769	NPL	0.29	0.17	0.17	0.17	0.17	0.17	1.16
9073	214598_at	AL049977	CLDN8	0.18	0.35	0.35	0.35	0.35	0.35	1.58
9783	204730_at	NM_014747	RIMS3	-0.15	-0.12	-0.11	-0.12	-0.26	-0.12	1.29
26228	220059_at	NM_012108	STAP1	-0.78	-0.7	-0.7	-0.7	-0.7	-0.58	1.11
5983	204127_at	BC000149	RFC3	0.1	-0.01	-0.01	-0.01	-0.01	-0.01	1.02
831	212586_at	AA195244	CAST	-0.34	-0.36	-0.36	-0.36	-0.47	-0.36	1.03
10257	203196_at	AI948503	ABCC4	0.45	0.32	0.32	0.32	0.32	0.32	1.15
60436	218724_s_at	NM_021809	TGIF2	0.39	0.27	0.27	0.27	0.27	0.27	1.1
825	210944_s_at	BC003169	CAPN3	-0.13	-0.26	-0.12	-0.13	-0.13	-0.13	1.2
440193	215343_at	AF070587	CCDC88C	0.25	0.25	0.25	0.25	0.36	0.25	1.06
54832	235023_at	AA828371	VPS13C	0.07	0.18	0.18	0.18	0.18	0.18	1.04
1604	1555950_a_at	CA448665	CD55	-0.42	-0.53	-0.54	-0.38	-0.36	-0.35	1.16
3434	203153_at	NM_001548	IFIT1	-0.24	-0.4	-0.24	-0.09	-0.24	-0.24	1.51
140691	1568592_at	BM976092	TRIM69	-0.06	0.05	0.05	0.05	0.05	0.05	1
1992	212268_at	NM_030666	SERPINB1	-0.28	-0.41	-0.24	-0.28	-0.28	-0.28	1.24
83872	235944_at	BF446673	HMCN1	0.32	0.46	0.32	0.32	0.32	0.32	1.33
56913	219439_at	NM_020156	C1GALT1	0.2	0.3	0.36	0.25	0.25	0.25	1.05
11244	223213_s_at	AI123518	ZHX1	-0.1	0.01	0.01	0.01	0.01	0.01	1.07
283537	214719_at	AK026720	SLC46A3	-0.21	-0.1	-0.1	-0.1	-0.1	-0.1	1.11
80762	217800_s_at	NM_030571	NDFIP1	-0.03	0.08	0.18	0.08	0.08	0.08	0.99
5324	205372_at	NM_002655	PLAG1	0.45	0.45	0.45	0.45	0.6	0.37	1.44
375295	228564_at	AI569804	LOC375295	-0.26	-0.12	-0.01	-0.12	-0.19	-0.12	1.26
51449	203803_at	N45309	PCYOX1	-0.36	-0.25	-0.25	-0.25	-0.25	-0.25	1.05
966	228748_at	AI653117	CD59	0.31	0.31	0.31	0.32	0.18	0.31	1.21
89894	227172_at	BC000282	TMEM116	0.08	0.08	0.08	0.08	0.22	0.08	1.34
400077	237591_at	AI821565	FLJ42957	0.34	0.2	0.2	0.15	0.2	0.2	1.26
4287	205415_s_at	AI888099	ATXN3	0.07	0.18	0.18	0.18	0.18	0.18	1.03
10846	205501_at	AI143879	PDE10A	0.15	0.02	0.02	0.02	0.02	0.02	1.18
8828	229225_at	N90777	NRP2	-0.32	-0.32	-0.43	-0.32	-0.32	-0.32	1.03
7169	212654_at	AL566786	TPM2	0.09	0.09	0.09	0.09	-0.02	0.09	1.05
256380	1569225_a_at	BC021582	SCML4	-0.36	-0.36	-0.36	-0.36	-0.36	-0.25	1.04
387103	226936_at	BG492359	C6orf173	0.17	0.05	0.05	0.05	0.05	0.05	1.14
1134	206633_at	NM_000079	CHRNA1	-0.71	-0.81	-0.76	-0.58	-0.71	-0.57	1.32
84515	224320_s_at	BC005170	MCM8	0.07	-0.05	-0.05	-0.05	-0.05	-0.05	1.1
169166	241987_x_at	BF029081	SNX31	0.2	0.2	0.34	0.2	0.2	0.14	1.33
150	209869_at	AF284095	ADRA2A	-0.62	-0.49	-0.49	-0.49	-0.49	-0.37	1.26
653602	229546_at	AI378035	LOC653602	-0.14	-0.21	-0.21	-0.36	-0.21	-0.21	1.41
1028	213348_at	N33167	CDKN1C	0.32	0.32	0.46	0.32	0.32	0.32	1.43
79875	222835_at	BG163478	THSD4	-0.63	-0.49	-0.49	-0.49	-0.49	-0.49	1.34
22797	206715_at	NM_012252	TFEC	-0.39	-0.39	-0.5	-0.39	-0.39	-0.39	1.07
4001	203276_at	NM_005573	LMNB1	-0.15	-0.25	-0.25	-0.25	-0.25	-0.25	1.04
80341	232698_at	AK027068	BPIL1	-0.24	-0.24	-0.24	-0.12	-0.24	-0.24	1.11
84302	224458_at	BC006115	C9orf125	-0.02	-0.02	-0.02	-0.06	0.11	-0.02	1.23
55686	219648_at	NM_018000	MREG	0.2	0.09	0.09	0.09	0.09	0.09	1.07
100141515	236981_at	AI242058	C17orf99	0.59	0.47	0.47	0.47	0.47	0.47	1.17
3280	203394_s_at	BE973687	HES1	0.42	0.46	0.42	0.42	0.42	0.31	1.13
160428	231202_at	AI654224	ALDH1L2	-0.01	0.12	0.12	0.12	0.16	0.12	1.29
124540	225240_s_at	BE220026	MSI2	0.02	0.02	0.02	0.01	0.13	0.02	1.06
9423	227816_at	BF591483	NTN1	0.29	0.4	0.29	0.29	0.29	0.29	1.11
55197	222559_s_at	T79568	RPRD1A	-0.08	-0.19	-0.19	-0.19	-0.19	-0.19	1.03
10630	221898_at	AU154455	PDPN	0.59	0.59	0.6	0.59	0.59	0.45	1.32
1193	213415_at	AI768628	CLIC2	-0.02	-0.17	-0.13	-0.13	-0.13	-0.13	1.08
64094	223235_s_at	AB014737	SMOC2	-0.42	-0.57	-0.42	-0.42	-0.42	-0.42	1.4
653110	1557094_at	BC029890	LOC653110	0.18	0.32	0.18	0.18	0.1	0.18	1.41
5075	214401_at	AA725078	PAX1	0.3	0.16	0.16	0.16	0.16	0.16	1.43
54742	223687_s_at	AA723810	LY6K	0.86	0.97	0.86	0.86	0.86	0.71	1.44
81849	220979_s_at	NM_030965	ST6GALNAC5	0.3	0.42	0.3	0.3	0.3	0.3	1.1
144402	228365_at	AI765180	CPNE8	-0.11	0.02	0.02	0.02	0.15	0.02	1.26
3890	217031_at	Y19209	KRT84	0.64	0.67	0.68	0.64	0.5	0.64	1.35
55808	227725_at	Y11339	ST6GALNAC1	-0.35	-0.35	-0.36	-0.35	-0.21	-0.35	1.4
219699	226899_at	AK022859	UNC5B	0.1	0.21	0.1	0.1	0.1	0.1	1.09
5360	202075_s_at	NM_006227	PLTP	0.1	0.23	0.23	0.23	0.23	0.23	1.25
100132891	228438_at	AI948599	LOC100132891	0.57	0.69	0.64	0.57	0.57	0.54	1.2
3772	210119_at	U73191	KCNJ15	-0.1	-0.1	-0.1	-0.1	-0.25	-0.1	1.45
4321	204580_at	NM_002426	MMP12	0.24	0.08	0.08	0.08	0.08	0.08	1.5
81706	226907_at	N32557	PPP1R14C	0.22	0.09	0.09	0.09	0.02	0.09	1.23
644450	222347_at	AI050036	LOC644450	0.26	0.15	0.15	0.15	0.15	0.15	1.08
23142	212851_at	AA194584	DCUN1D4	0.23	0.23	0.34	0.23	0.23	0.23	1.03
54331	224964_s_at	AK026424	GNG2	-0.34	-0.34	-0.34	-0.34	-0.45	-0.34	1.03
284618	230256_at	AW009436	C1orf104	-0.01	-0.01	-0.01	0.1	-0.01	-0.01	1.07
1755	208250_s_at	NM_004406	DMBT1	-0.33	-0.21	-0.21	-0.21	-0.21	-0.21	1.16
10586	210302_s_at	AF262032	MAB21L2	0.1	0.22	0.22	0.22	0.3	0.22	1.26
9645	212473_s_at	BE965029	MICAL2	0.58	0.69	0.58	0.58	0.58	0.58	1.06
541469	231211_s_at	AI254026	LOC541469	0.17	0.17	0.17	0.17	0.28	0.17	1.11
57018	1555827_at	AY034790	CCNL1	-0.01	0.11	0.11	0.11	0.11	0.11	1.17
5167	205066_s_at	NM_006208	ENPP1	0.1	0.2	0.1	0.06	0.1	0.1	1.09
23213	212353_at	AI479175	SULF1	0.44	0.44	0.31	0.44	0.44	0.44	1.35
2920	209774_x_at	M57731	CXCL2	-0.47	-0.47	-0.47	-0.47	-0.56	-0.33	1.46
1397	208978_at	U36190	CRIP2	-0.34	-0.34	-0.34	-0.34	-0.45	-0.34	1.04
83468	227070_at	W63754	GLT8D2	0.07	0.19	0.17	0.17	0.17	0.17	1.06
83988	211685_s_at	AF251061	NCALD	0.42	0.29	0.29	0.29	0.29	0.29	1.28
8714	208161_s_at	NM_020037	ABCC3	-0.002594	0.13	0.13	0.13	0.13	0.13	1.29
8345	208546_x_at	NM_003524	HIST1H2BH	-0.12	-0.12	-0.12	-0.12	-0.003004	-0.12	1.15
24141	219463_at	NM_012261	C20orf103	-0.1	0.02	-0.1	-0.1	-0.1	-0.1	1.25
7275	228882_at	AL042088	TUB	0.2	0.31	0.2	0.2	0.2	0.2	1.11
730	202992_at	NM_000587	C7	-0.09	0.002359	0.14	0.002359	0.1	0.002359	1.34
220213	226140_s_at	AI934347	OTUD1	-0.44	-0.33	-0.33	-0.33	-0.33	-0.33	1.05
6812	202260_s_at	NM_003165	STXBP1	0.21	0.21	0.33	0.21	0.21	0.13	1.19
128876	1556793_a_at	AK091138	FAM83C	0.12	0.27	0.35	0.28	0.3	0.28	1.58
137735	1552732_at	AL832152	ABRA	0.34	0.34	0.34	0.24	0.34	0.34	1.06
1212	206284_x_at	NM_001834	CLTB	-0.18	-0.18	-0.15	-0.18	-0.28	-0.18	1.06
79101	222728_s_at	AF275800	TAF1D	-0.12	-0.01	-0.01	-0.01	-0.01	-0.01	1.15
6595	206542_s_at	AV725365	SMARCA2	-0.06	-0.17	-0.17	-0.17	-0.19	-0.17	1.16
6403	206049_at	NM_003005	SELP	-0.29	-0.39	-0.29	-0.29	-0.29	-0.28	1.05
115761	1552691_at	NM_138450	ARL11	-0.46	-0.36	-0.36	-0.36	-0.36	-0.28	1.01
10267	204916_at	NM_005855	RAMP1	0.36	0.26	0.26	0.26	0.26	0.26	1.09
9064	219278_at	NM_004672	MAP3K6	-0.1	-0.21	-0.21	-0.21	-0.21	-0.21	1.07
6575	202744_at	NM_006749	SLC20A2	-0.1	-0.1	-0.1	-0.1	0.01	-0.1	1.09
5493	203407_at	NM_002705	PPL	-0.44	-0.56	-0.44	-0.44	-0.44	-0.44	1.19
1528	215726_s_at	M22976	CYB5A	-0.29	-0.29	-0.29	-0.39	-0.16	-0.29	1.33
2702	226701_at	AI692880	GJA5	-0.22	-0.33	-0.22	-0.22	-0.22	-0.22	1.06
474344	219777_at	NM_024711	GIMAP6	-0.49	-0.59	-0.49	-0.42	-0.49	-0.49	1.02
80045	227970_at	AK026883	GPR157	-0.01	0.06	-0.01	-0.01	-0.11	-0.01	1.03
441733	235987_at	AI983986	PRKXP1	-0.13	-0.02	-0.02	-0.02	-0.02	-0.02	1.15
285704	226989_at	BE855765	RGMB	-0.65	-0.77	-0.71	-0.65	-0.65	-0.59	1.24
5317	221854_at	AI378979	PKP1	0.33	0.33	0.33	0.33	0.33	0.22	1.12
3713	214599_at	NM_005547	IVL	-0.31	-0.16	-0.16	-0.16	-0.16	-0.16	1.51
221895	225798_at	AL047908	JAZF1	0.04	0.15	0.04	0.04	0.03	0.04	1.05
3783	204401_at	NM_002250	KCNN4	-0.62	-0.62	-0.71	-0.62	-0.62	-0.51	1.12
51363	203066_at	NM_014863	GALNAC4S-6ST	0.56	0.54	0.54	0.54	0.54	0.43	1.04
1191	222043_at	AI982754	CLU	-1.02	-0.98	-0.92	-0.92	-0.9	-0.78	1.4
64135	219209_at	NM_022168	IFIH1	-0.09	-0.2	-0.09	-0.09	-0.09	-0.09	1.12
84239	1557136_at	BG059633	ATP13A4	-0.37	-0.37	-0.48	-0.37	-0.31	-0.36	1.09
10324	219106_s_at	NM_006063	KBTBD10	-0.64	-0.67	-0.64	-0.52	-0.7	-0.64	1.23
57186	232500_at	AL121896	C20orf74	-0.03	-0.14	-0.03	-0.03	-0.03	-0.03	1.09
55081	218100_s_at	NM_018010	IFT57	0.01	0.11	0.01	0.01	0.01	0.01	1.02
2020	207060_at	NM_001427	EN2	0.08	-0.03	-0.03	-0.03	-0.03	-0.03	1.11
27075	217979_at	NM_014399	TSPAN13	0.02	0.08	0.19	0.08	0.08	0.08	1.16
646	1552487_a_at	NM_001717	BNC1	-0.16	-0.03	-0.03	-0.03	-0.03	-0.03	1.29
10234	205381_at	NM_005824	LRRC17	0.05	0.19	-0.02	0.05	0.05	0.05	1.4
57678	225424_at	AB046780	GPAM	-0.13	-0.03	-0.03	-0.03	-0.03	-0.03	1.07
51375	205573_s_at	NM_015976	SNX7	-0.16	-0.2	-0.2	-0.2	-0.3	-0.2	1.07
90865	209821_at	AB024518	IL33	-0.52	-0.6	-0.32	-0.44	-0.44	-0.44	1.62
3883	208483_x_at	NM_004138	KRT33A	0.11	0.11	0.11	0.01	0.11	0.11	1.03
26137	222357_at	AW974823	ZBTB20	-0.02	-0.02	-0.12	-0.02	-0.02	-0.02	1.08
3899	227198_at	AW085505	AFF3	-0.07	0.04	0.04	0.04	0.04	0.04	1.15
492307	235981_at	N70563	C8orf22	0.29	0.29	0.4	0.29	0.29	0.29	1.15
4603	213906_at	AW592266	MYBL1	-0.13	-0.13	-0.08	-0.13	-0.25	-0.13	1.18
57211	213094_at	AL033377	GPR126	0.05	0.06	0.05	0.05	-0.08	0.05	1.37
66000	223524_s_at	BC000568	TMEM108	0.27	0.14	0.14	0.14	0.14	0.14	1.31
11254	219795_at	NM_007231	SLC6A14	-0.07	-0.07	-0.07	-0.02	-0.24	-0.07	1.78
6699	205064_at	NM_003125	SPRR1B	-0.15	0.01	0.01	0.01	0.01	0.01	1.63
8997	227750_at	AL137629	KALRN	-0.23	-0.23	-0.31	-0.23	-0.23	-0.13	1.04
166785	242750_at	AA678047	MMAA	0.11	0.01	0.01	0.01	0.01	0.01	1.08
25874	227669_at	AI654636	BRP44	-0.16	-0.26	-0.26	-0.26	-0.26	-0.21	1.03
1953	226869_at	AI655611	MEGF6	-0.001492	0.12	-0.001492	-0.001492	-0.001492	-0.001492	1.25
51809	222587_s_at	BF699855	GALNT7	-0.25	-0.14	-0.14	-0.14	-0.14	-0.14	1.19
285489	240633_at	AI743416	DOK7	-0.42	-0.52	-0.42	-0.42	-0.42	-0.36	1.03
594	210653_s_at	M55575	BCKDHB	-0.24	-0.24	-0.24	-0.24	-0.24	-0.15	1.01
152559	213372_at	AW173157	PAQR3	0.23	0.23	0.23	0.23	0.33	0.23	1.05
80328	238542_at	AA831769	ULBP2	0.3	0.42	0.3	0.3	0.3	0.3	1.26
26090	228124_at	AW303865	ABHD12	-0.19	-0.19	-0.22	-0.19	-0.08	-0.19	1.17
79755	219995_s_at	NM_024702	ZNF750	-0.08	0.06	0.06	0.06	0.06	0.06	1.47
6299	229273_at	AU152837	SALL1	-0.05	0.05	-0.05	-0.05	-0.05	-0.05	1.06
339761	1568868_at	BC039307	CYP27C1	0.5	0.5	0.5	0.5	0.37	0.5	1.37
7113	211689_s_at	AF270487	TMPRSS2	0.22	0.18	0.18	0.07	0.18	0.18	1.23
57834	206153_at	NM_021187	CYP4F11	0.12	0.12	0.12	0.12	0.26	0.12	1.42
3400	209292_at	AL022726	ID4	-0.7	-0.7	-0.7	-0.7	-0.7	-0.57	1.35
79812	236262_at	AA025351	MMRN2	-0.26	-0.37	-0.26	-0.26	-0.26	-0.26	1.13
4254	226534_at	AI446414	KITLG	0.26	0.15	0.15	0.15	0.15	0.14	1.23
120114	236029_at	AI283093	FAT3	0.11	0.01	0.01	0.01	0.01	0.01	1.07
3181	225107_at	AI963008	HNRNPA2B1	0.07	0.09	0.19	0.09	0.09	0.09	1.06
25984	218963_s_at	NM_015515	KRT23	0.71	0.95	0.78	0.78	0.78	0.78	1.84
6309	211423_s_at	D85181	SC5DL	-0.02	0.11	0.09	0.09	0.09	0.09	1.15
22876	203607_at	NM_014937	INPP5F	0.34	0.24	0.24	0.24	0.24	0.24	1.06
219972	226818_at	T64884	MPEG1	-0.15	-0.24	-0.15	-0.15	-0.15	-0.15	1.01
8875	205922_at	NM_004665	VNN2	-0.44	-0.55	-0.44	-0.44	-0.44	-0.44	1.15
205428	226464_at	BE348597	C3orf58	0.12	0.11	0.11	0.07	0.21	0.11	1.07
55971	227371_at	AA496034	BAIAP2L1	0.34	0.4	0.34	0.24	0.38	0.34	1.09
60468	221234_s_at	NM_021813	BACH2	-0.42	-0.42	-0.5	-0.42	-0.42	-0.31	1.18
8323	203987_at	NM_003506	FZD6	0.37	0.37	0.37	0.37	0.37	0.26	1.2
54863	219620_x_at	NM_017723	C9orf167	-0.13	-0.04	-0.04	-0.04	-0.04	-0.04	1.03
55151	222735_at	AW452608	TMEM38B	0.35	0.24	0.24	0.24	0.24	0.24	1.13
55930	218966_at	NM_018728	MYO5C	-0.24	-0.37	-0.24	-0.24	-0.24	-0.19	1.33
200879	235871_at	AA088857	LIPH	0.07	0.07	0.07	0.07	0.17	0.07	1.12
727	205500_at	NM_001735	C5	0.18	0.08	0.08	0.08	0.08	0.08	1.04
79642	219973_at	NM_024590	ARSJ	0.39	0.39	0.48	0.39	0.39	0.27	1.27
26275	203711_s_at	NM_014362	HIBCH	-0.4	-0.44	-0.4	-0.4	-0.4	-0.3	1.07
5091	204476_s_at	NM_022172	PC	0.14	0.16	0.26	0.16	0.16	0.16	1.15
3709	202660_at	AA834576	ITPR2	-0.23	-0.23	-0.23	-0.14	-0.33	-0.23	1.09
4283	203915_at	NM_002416	CXCL9	0.38	0.3	0.3	0.3	0.15	0.3	1.61
4111	210467_x_at	BC003408	MAGEA12	0.86	0.92	0.86	0.86	0.86	0.68	1.99
126393	226304_at	AA563621	HSPB6	0.45	0.45	0.45	0.45	0.45	0.35	1.05
148304	229933_at	AW295407	C1orf74	-0.02	-0.02	-0.02	-0.02	-0.11	-0.02	1.06
54682	220945_x_at	NM_018050	MANSC1	-0.44	-0.44	-0.44	-0.48	-0.32	-0.44	1.23
25966	212875_s_at	AP001745	C2CD2	0.11	0.01	0.01	0.01	0.01	0.01	1.09
5271	206034_at	NM_002640	SERPINB8	-0.24	-0.24	-0.33	-0.24	-0.24	-0.24	0.97
7145	221748_s_at	AL046979	TNS1	-0.18	-0.18	-0.28	-0.18	-0.18	-0.18	1.08
2736	207034_s_at	NM_030379	GLI2	0.27	0.27	0.27	0.27	0.38	0.27	1.21
64859	233085_s_at	AV734843	OBFC2A	0.19	0.22	0.32	0.22	0.22	0.22	1.08
257194	229461_x_at	AI123532	NEGR1	0.22	0.33	0.22	0.22	0.22	0.22	1.18
11221	221563_at	N36770	DUSP10	0.18	0.08	0.08	0.01	0.08	0.08	1.1
23089	212094_at	AL582836	PEG10	0.29	0.29	0.29	0.22	0.45	0.29	1.74
11202	206125_s_at	NM_007196	KLK8	0.1	0.22	0.22	0.22	0.22	0.22	1.33
115352	231093_at	BF514552	FCRL3	-0.59	-0.49	-0.49	-0.49	-0.49	-0.44	1.1
25878	209596_at	AF245505	MXRA5	-0.28	-0.28	-0.39	-0.28	-0.28	-0.28	1.2
7068	228716_at	BG494007	THRB	0.08	0.19	0.19	0.19	0.19	0.19	1.22
2048	209589_s_at	AF025304	EPHB2	0.33	0.44	0.33	0.33	0.33	0.33	1.18
54477	220952_s_at	NM_019012	PLEKHA5	0.38	0.38	0.38	0.38	0.38	0.29	1.07
23650	202504_at	NM_012101	TRIM29	0.2	0.2	0.2	0.2	0.2	0.09	1.17
4233	203510_at	BG170541	MET	-0.11	-0.03	-0.03	-0.03	0.08	-0.03	1.16
53637	230464_at	AI814092	S1PR5	0.55	0.57	0.55	0.55	0.55	0.46	1.06
1893	209365_s_at	U65932	ECM1	-0.54	-0.43	-0.43	-0.43	-0.43	-0.43	1.23
51226	219561_at	NM_016429	COPZ2	0.07	0.16	0.16	0.16	0.16	0.16	1.09
4152	241813_at	BG252318	MBD1	-0.16	-0.16	-0.16	-0.05	-0.16	-0.16	1.26
100130476	243871_at	AI083557	LOC100130476	-0.22	-0.22	-0.22	-0.22	-0.34	-0.22	1.26
9214	221601_s_at	AI084226	FAIM3	-0.37	-0.27	-0.27	-0.27	-0.27	-0.26	1.09
84163	228765_at	BG032651	GTF2IRD2	0.49	0.55	0.49	0.49	0.49	0.39	1.06
11346	202796_at	NM_007286	SYNPO	0.14	0.14	0.23	0.14	0.14	0.14	1.01
2012	201325_s_at	NM_001423	EMP1	-0.75	-0.65	-0.65	-0.65	-0.65	-0.64	1.16
27161	213310_at	AI613483	EIF2C2	0.26	0.26	0.26	0.26	0.35	0.26	1.06
132321	1552370_at	NM_173487	C4orf33	-0.38	-0.39	-0.38	-0.38	-0.38	-0.29	1.01
374393	1557129_a_at	AA960844	FAM111B	0.27	0.17	0.17	0.17	0.17	0.17	1.06
338773	227300_at	AL521682	TMEM119	-0.34	-0.25	-0.41	-0.34	-0.34	-0.3	1.08
1047	205830_at	NM_004362	CLGN	0.72	0.71	0.71	0.71	0.65	0.59	1.34
26575	220334_at	NM_012419	RGS17	-0.47	-0.47	-0.57	-0.47	-0.47	-0.38	1.17
91894	238805_at	AA991551	C11orf52	0.19	0.19	0.19	0.19	0.29	0.19	1.06
339803	227941_at	AW327931	LOC339803	-0.08	0.03	0.03	0.03	0.03	0.03	1.16
727936	235371_at	AI452595	GLT8D4	0.39	0.3	0.27	0.16	0.27	0.27	1.45
1827	208370_s_at	NM_004414	RCAN1	0.16	0.26	0.26	0.26	0.26	0.26	1.09
6695	202363_at	AF231124	SPOCK1	-0.14	-0.01	-0.14	-0.14	-0.14	-0.14	1.43
23180	212646_at	D42043	RFTN1	0.12	0.12	0.21	0.12	0.09	0.12	1.02
1805	213068_at	AI146848	DPT	-0.2	-0.08	-0.08	-0.08	-0.08	-0.08	1.43
30817	207610_s_at	NM_013447	EMR2	-0.39	-0.49	-0.39	-0.39	-0.39	-0.39	1.13
6920	226388_at	AI675780	TCEA3	-0.18	-0.18	-0.2	-0.18	-0.07	-0.18	1.31
7130	206025_s_at	AW188198	TNFAIP6	0.23	0.13	0.08	0.13	0.13	0.13	1.23
5346	205913_at	NM_002666	PLIN	-0.2	-0.2	-0.2	-0.2	-0.11	-0.2	1.05
4645	225301_s_at	AI991160	MYO5B	0.003279	-0.09	-0.09	-0.09	-0.09	-0.09	1.11
117195	1553293_at	NM_054031	MRGPRX3	-0.64	-0.64	-0.75	-0.64	-0.64	-0.64	1.32
5814	227718_at	BF337790	PURB	0.24	0.24	0.34	0.24	0.24	0.24	1.09
1809	201431_s_at	NM_001387	DPYSL3	-0.05	0.06	-0.12	-0.05	-0.05	-0.05	1.22
1287	213110_s_at	AW052179	COL4A5	0.15	0.15	0.27	0.15	0.15	0.15	1.37
9653	215039_at	AK002179	HS2ST1	-0.41	-0.43	-0.43	-0.41	-0.41	-0.32	1.03
5328	205479_s_at	NM_002658	PLAU	0.59	0.59	0.63	0.59	0.59	0.49	1.15
64288	222016_s_at	AW086021	ZNF323	-0.27	-0.16	-0.16	-0.16	-0.16	-0.16	1.2
6653	212560_at	AV728268	SORL1	0.17	0.29	0.39	0.29	0.29	0.29	1.34
401093	235173_at	AA093668	hCG_1806964	0.03	0.03	0.03	0.03	0.12	0.03	1.06
1033	1555758_a_at	AF213040	CDKN3	0.43	0.43	0.43	0.43	0.43	0.34	1.07
1010	207149_at	L33477	CDH12	0.51	0.51	0.51	0.51	0.51	0.41	1.12
59	200974_at	NM_001613	ACTA2	-0.02	0.08	-0.02	-0.02	-0.02	-0.02	1.22
259173	243276_at	AA557247	ALS2CL	-0.39	-0.3	-0.3	-0.3	-0.3	-0.3	1.01
153830	238949_at	BF681162	RNF145	0.35	0.26	0.26	0.26	0.26	0.26	1.09
728061	233599_at	AK025151	hCG_2003663	-0.08	-0.18	-0.18	-0.18	-0.18	-0.18	1.14
321	209871_s_at	AB014719	APBA2	0.15	0.24	0.15	0.15	0.15	0.15	1.04
55268	218552_at	NM_018281	ECHDC2	-0.39	-0.39	-0.48	-0.39	-0.39	-0.38	1.04
115908	225681_at	AA584310	CTHRC1	0.77	0.75	0.75	0.73	0.75	0.64	1.26
5396	226695_at	AA775472	PRRX1	-0.19	-0.29	-0.38	-0.29	-0.29	-0.29	1.16
8900	205899_at	NM_003914	CCNA1	0.07	0.34	0.18	0.18	0.18	0.18	1.8
23424	213361_at	AW129593	TDRD7	-0.26	-0.35	-0.26	-0.26	-0.26	-0.26	1.05
100127983	1557961_s_at	BG492376	LOC100127983	0.12	0.14	0.04	0.04	0.000211	0.04	1.19
10051	201663_s_at	NM_005496	SMC4	0.36	0.26	0.26	0.26	0.26	0.26	1.08
25907	213338_at	BF062629	TMEM158	-0.09	0.02	-0.1	-0.09	-0.09	-0.09	1.27
24145	204715_at	NM_015368	PANX1	0.24	0.33	0.33	0.33	0.33	0.33	1.09
401577	239247_at	AI972146	LOC401577	0.15	0.05	0.05	0.05	0.01	0.05	1.17
11009	206569_at	NM_006850	IL24	-0.23	-0.1	-0.1	0.04	-0.1	-0.1	1.62
284120	241394_at	AA213799	LOC284120	0.06	0.06	0.15	0.06	0.04	0.06	1.05
51655	223467_at	AF069506	RASD1	-0.09	-0.19	-0.09	-0.09	-0.09	-0.09	1.19
50506	219727_at	NM_014080	DUOX2	0.47	0.47	0.47	0.35	0.58	0.47	1.38
8495	212841_s_at	AI692180	PPFIBP2	0.08	-0.05	-0.02	-0.02	-0.02	-0.02	1.1
10288	210146_x_at	AF004231	LILRB2	-0.39	-0.47	-0.44	-0.39	-0.39	-0.39	1.01
54436	219256_s_at	NM_018986	SH3TC1	0.11	0.11	0.11	0.11	0.01	0.11	1.15
283209	229553_at	AA736452	PGM2L1	0.03	0.14	0.03	0.03	0.03	0.03	1.27
389421	229349_at	AL039884	LIN28B	0.2	0.3	0.2	0.2	0.2	0.2	1.18
2760	235678_at	AI864053	GM2A	-0.04	-0.04	-0.04	0.05	-0.04	-0.04	1.1
54621	226485_at	BG547864	FLJ20674	0.04	-0.06	-0.06	-0.06	-0.03	-0.06	1.15
960	217523_at	AV700298	CD44	-0.13	-0.03	-0.03	-0.03	-0.03	-0.03	1.17
54443	222608_s_at	AK023208	ANLN	0.48	0.58	0.48	0.48	0.48	0.48	1.23
29126	223834_at	AF233516	CD274	-0.35	-0.35	-0.35	-0.35	-0.35	-0.26	1.06
203	202587_s_at	BC001116	AK1	0.07	0.07	0.07	0.07	-0.03	0.07	1.13
246126	232618_at	AF332224	CYorf15A	0.05	-0.05	-0.05	-0.05	-0.05	-0.05	1.28
57216	226029_at	AB033041	VANGL2	0.6	0.61	0.6	0.6	0.6	0.5	1.2
9732	205003_at	NM_014705	DOCK4	0.24	0.15	0.15	0.15	0.15	0.15	1.04
26047	219300_s_at	AB020675	CNTNAP2	0.34	0.27	0.27	0.26	0.41	0.27	1.64
1573	205073_at	NM_000775	CYP2J2	-0.31	-0.41	-0.41	-0.41	-0.41	-0.35	1.16
1508	227961_at	AA130998	CTSB	0.37	0.47	0.37	0.37	0.37	0.37	1.2
154215	242002_at	N62814	NKAIN2	0.05	0.05	0.05	0.05	0.14	0.05	1.18
7069	229476_s_at	AW272342	THRSP	-0.36	-0.43	-0.36	-0.36	-0.27	-0.36	1.07
10278	204400_at	NM_005864	EFS	0.23	0.23	0.23	0.23	0.31	0.14	1.11
583	223227_at	AF342736	BBS2	-0.66	-0.58	-0.58	-0.58	-0.58	-0.58	0.97
3570	205945_at	NM_000565	IL6R	-0.3	-0.21	-0.21	-0.21	-0.21	-0.21	1.14
57464	231880_at	AB032996	FAM40B	0.07	0.02	0.07	0.17	0.07	0.07	1.22
8870	201631_s_at	NM_003897	IER3	0.27	0.27	0.27	0.17	0.27	0.27	1.14
441453	217551_at	AA719797	LOC441453	-0.01	-0.1	-0.1	-0.15	-0.1	-0.1	1.07
55799	219714_s_at	NM_018398	CACNA2D3	-0.19	-0.08	-0.08	-0.08	-0.08	-0.08	1.28
5613	204061_at	NM_005044	PRKX	-0.01	-0.01	-0.11	-0.01	-0.01	-0.01	1.13
58480	223168_at	AL096776	RHOU	-0.11	-0.01	-0.01	-0.01	-0.01	-0.01	1.23
9465	205771_s_at	AL137063	AKAP7	-0.11	-0.11	-0.2	-0.11	-0.11	-0.11	1.13
3112	205671_s_at	NM_002120	HLA-DOB	-0.29	-0.37	-0.29	-0.29	-0.29	-0.29	1.06
374378	1554079_at	BC037341	GALNTL4	0.34	0.34	0.34	0.34	0.34	0.24	1.13
57507	229817_at	AI452715	ZNF608	0.06	0.15	0.15	0.15	0.15	0.15	1.04
4285	36830_at	U80034	MIPEP	-0.43	-0.43	-0.43	-0.43	-0.43	-0.35	1.01
4232	202016_at	NM_002402	MEST	0.37	0.37	0.37	0.25	0.46	0.37	1.33
4041	209468_at	AB017498	LRP5	0.52	0.52	0.52	0.52	0.53	0.43	1.15
6275	203186_s_at	NM_002961	S100A4	-0.02	-0.02	-0.02	-0.02	0.07	-0.02	1
8803	202930_s_at	NM_003850	SUCLA2	-0.01	-0.01	-0.01	0.08	-0.01	-0.01	1.08
11154	210277_at	AF155159	AP4S1	0.05	0.14	0.14	0.14	0.14	0.14	1.12
8321	204451_at	NM_003505	FZD1	0.26	0.3	0.14	0.2	0.21	0.21	1.15
3860	207935_s_at	NM_002274	KRT13	-0.94	-0.95	-1.12	-0.94	-0.94	-0.94	2.19
10161	218589_at	NM_005767	P2RY5	-0.46	-0.56	-0.46	-0.46	-0.46	-0.46	1.17
91543	242625_at	AW189843	RSAD2	-0.36	-0.49	-0.37	-0.37	-0.37	-0.37	1.46
3115	201137_s_at	NM_002121	HLA-DPB1	0.02	0.02	0.02	0.02	-0.06	0.02	1.06
1363	201117_s_at	NM_001873	CPE	0.22	0.33	0.22	0.22	0.22	0.22	1.34
57561	224797_at	AB037797	ARRDC3	0.04	0.04	0.04	0.04	-0.05	0.04	1.07
6590	203021_at	NM_003064	SLPI	0.05	-0.06	0.05	0.05	0.05	0.05	1.36
80342	231932_at	AI922337	TRAF3IP3	0.03	0.03	0.03	0.03	-0.07	0.03	1.2
6616	202508_s_at	NM_003081	SNAP25	0.12	0.03	0.03	0.03	0.03	0.03	1.16
286052	241370_at	AA278233	LOC286052	-0.12	-0.03	-0.11	-0.11	-0.18	-0.11	1.02
79413	219836_at	NM_024508	ZBED2	0.29	0.38	0.51	0.38	0.38	0.38	1.58
10806	227785_at	AF039690	SDCCAG8	0.27	0.27	0.27	0.27	0.27	0.16	1.3
3718	227677_at	BF512748	JAK3	-0.12	-0.13	-0.21	-0.13	-0.13	-0.13	1.01
2590	217787_s_at	AL525086	GALNT2	0.22	0.31	0.22	0.22	0.22	0.22	1.12
7070	208850_s_at	AL558479	THY1	-0.003669	-0.06	-0.14	-0.06	-0.06	-0.06	1.07
26353	221667_s_at	AF133207	HSPB8	-0.65	-0.65	-0.69	-0.65	-0.65	-0.53	1.5
8310	204241_at	BF055171	ACOX3	-0.26	-0.26	-0.26	-0.26	-0.35	-0.26	1.01
117854	223599_at	AF220030	TRIM6	-0.5	-0.41	-0.41	-0.41	-0.41	-0.41	1.19
57153	225175_s_at	AI569503	SLC44A2	-0.18	-0.18	-0.18	-0.18	-0.26	-0.18	0.99
164832	225996_at	AV709727	LONRF2	-0.02	-0.02	-0.02	-0.02	0.07	-0.02	1.16
4501	208581_x_at	NM_005952	MT1X	-0.15	-0.04	-0.06	-0.06	-0.12	-0.06	1.11
23136	206710_s_at	NM_012307	EPB41L3	-0.41	-0.41	-0.46	-0.41	-0.51	-0.39	1.25
2569	206525_at	NM_002042	GABRR1	-0.03	-0.03	-0.03	-0.03	0.06	-0.03	1.09
7422	211527_x_at	M27281	VEGFA	-0.01	-0.01	-0.01	-0.11	-0.01	-0.01	1.21
64847	218164_at	NM_022827	SPATA20	0.37	0.5	0.42	0.42	0.42	0.42	1.04
1894	219787_s_at	NM_018098	ECT2	0.5	0.5	0.5	0.41	0.51	0.5	1.11
949	1552256_a_at	NM_005505	SCARB1	0.12	0.21	0.21	0.21	0.21	0.21	1.05
1264	203951_at	NM_001299	CNN1	0.09	0.17	0.09	0.09	0.09	0.09	1.05
64421	222233_s_at	AK022922	DCLRE1C	0.16	0.08	0.08	0.08	0.08	0.08	1
412	203767_s_at	AI122754	STS	-0.17	-0.17	-0.17	-0.09	-0.17	-0.17	1.08
115265	228057_at	AA528140	DDIT4L	-0.36	-0.43	-0.36	-0.35	-0.4	-0.27	1.23
55589	226853_at	AU145366	BMP2K	0.21	0.21	0.29	0.21	0.13	0.21	1.06
11096	219935_at	NM_007038	ADAMTS5	-0.05	-0.05	-0.05	-0.15	-0.05	-0.05	1.25
200162	233516_s_at	AL137581	SPAG17	-0.49	-0.49	-0.49	-0.49	-0.49	-0.39	1.27
761	204865_at	NM_005181	CA3	-0.6	-0.71	-0.6	-0.6	-0.6	-0.59	1.36
1326	235421_at	AV713062	MAP3K8	-0.34	-0.34	-0.34	-0.34	-0.34	-0.26	1.07
10979	209210_s_at	Z24725	FERMT2	-0.03	0.05	-0.03	-0.03	-0.03	-0.03	1.05
23052	212573_at	AF131747	ENDOD1	-0.11	-0.02	-0.02	-0.02	-0.02	-0.02	1.09
63926	220144_s_at	NM_022096	ANKRD5	0.16	0.07	0.16	0.16	0.16	0.16	1.13
55039	219299_at	NM_017956	TRMT12	0.1	0.18	0.18	0.18	0.18	0.18	1.05
4833	212739_s_at	AL523860	NME4	0.16	0.25	0.25	0.25	0.25	0.25	1.06
2950	200824_at	NM_000852	GSTP1	0.39	0.39	0.44	0.39	0.39	0.31	1
80223	219681_s_at	NM_025151	RAB11FIP1	0.09	0.09	0.09	0.09	0.19	0.09	1.25
3156	202539_s_at	AL518627	HMGCR	-0.1	-0.1	-0.1	-0.02	-0.15	-0.1	1.09
6715	204675_at	NM_001047	SRD5A1	0.35	0.35	0.35	0.35	0.35	0.24	1.33
9185	227425_at	AI984607	REPS2	0.12	0.03	0.03	0.03	0.03	0.03	1.06
8654	227088_at	BF221547	PDE5A	-0.05	-0.13	-0.13	-0.13	-0.13	-0.13	1.01
4147	202350_s_at	NM_002380	MATN2	0.42	0.45	0.45	0.45	0.57	0.45	1.52
64388	220794_at	NM_022469	GREM2	0.23	0.31	0.23	0.23	0.16	0.23	1.1
4148	206091_at	NM_002381	MATN3	-0.06	0.02	-0.06	-0.06	-0.06	-0.06	1.06
388699	216935_at	AF005082	C1orf46	-0.02	-0.02	-0.02	0.08	-0.02	-0.02	1.2
79660	222662_at	W60806	PPP1R3B	-0.23	-0.14	-0.23	-0.23	-0.24	-0.23	1.11
64407	223809_at	AF076642	RGS18	0.01	0.01	0.01	0.09	0.01	0.01	1.02
84455	226800_at	AL109925	EFCAB7	-0.05	-0.14	-0.14	-0.14	-0.14	-0.14	1.11
151963	227599_at	AU157304	C3orf59	0.31	0.39	0.31	0.31	0.31	0.31	1.02
10396	213106_at	AI769688	ATP8A1	-0.27	-0.27	-0.27	-0.19	-0.27	-0.27	1.04
8824	209667_at	BF033242	CES2	-0.25	-0.26	-0.25	-0.25	-0.25	-0.16	1.13
54704	218273_s_at	NM_018444	PPM2C	0.19	0.19	0.19	0.19	0.28	0.19	1.13
10859	229937_x_at	AI681260	LILRB1	-0.36	-0.36	-0.44	-0.36	-0.36	-0.36	1.04
7280	204141_at	NM_001069	TUBB2A	-0.27	-0.18	-0.18	-0.18	-0.18	-0.18	1.15
1318	204204_at	NM_001860	SLC31A2	0.3	0.3	0.3	0.3	0.21	0.3	1.1
10129	204072_s_at	NM_023037	FRY	-0.12	-0.23	-0.28	-0.19	-0.19	-0.19	1.11
151438	1560679_at	AK055877	LOC151438	-0.03	-0.03	0.09	-0.03	-0.03	-0.03	1.49
4920	205578_at	NM_004560	ROR2	0.19	0.28	0.19	0.19	0.19	0.19	1.11
57612	222139_at	AI765383	KIAA1466	-0.22	-0.22	-0.22	-0.22	-0.22	-0.14	1.08
26273	218432_at	NM_012175	FBXO3	-0.18	-0.18	-0.18	-0.18	-0.27	-0.18	1.12
4054	219922_s_at	NM_021070	LTBP3	0.1	0.18	0.1	0.1	0.1	0.1	1.07
94121	227703_s_at	AL391688	SYTL4	-0.48	-0.48	-0.56	-0.48	-0.48	-0.41	1.15
344148	239650_at	BE858593	NAP5	0.18	0.18	0.27	0.18	0.18	0.18	1.14
54855	226811_at	AL046017	FAM46C	-0.18	-0.28	-0.18	-0.18	-0.18	-0.18	1.29
864	204198_s_at	AA541630	RUNX3	0.22	0.31	0.22	0.22	0.22	0.22	1.1
1958	201693_s_at	AV733950	EGR1	-0.37	-0.27	-0.27	-0.27	-0.27	-0.27	1.22
23406	224583_at	AL565621	COTL1	0.11	0.15	0.23	0.15	0.15	0.15	1.05
260425	226770_at	AI692181	MAGI3	0.06	-0.02	-0.02	-0.02	-0.02	-0.02	1.03
231	201272_at	NM_001628	AKR1B1	0.07	0.07	0.07	0.07	0.15	0.07	1.07
80100	220467_at	NM_025032	FLJ21272	-0.38	-0.38	-0.38	-0.38	-0.38	-0.29	1.09
9358	205422_s_at	NM_004791	ITGBL1	0.23	0.34	0.23	0.23	0.23	0.23	1.41
8839	205792_at	NM_003881	WISP2	-0.23	-0.32	-0.31	-0.23	-0.23	-0.23	1.13
6457	205637_s_at	NM_003027	SH3GL3	0.17	0.17	0.17	0.07	0.17	0.17	1.29
7320	211763_s_at	BC005979	UBE2B	-0.35	-0.35	-0.35	-0.35	-0.43	-0.32	1.02
8676	235670_at	AI916948	STX11	-0.29	-0.29	-0.29	-0.29	-0.29	-0.21	1.01
26115	224952_at	BF115054	TANC2	0.26	0.34	0.27	0.26	0.26	0.26	1.03
55680	219957_at	NM_017987	RUFY2	-0.03	-0.03	-0.03	-0.03	-0.11	-0.03	1.03
11072	203367_at	NM_007026	DUSP14	0.53	0.53	0.53	0.53	0.53	0.45	1.09
9666	213186_at	BG502305	DZIP3	0.01	0.09	0.01	0.01	0.01	0.01	1.1
4958	205907_s_at	AI765819	OMD	0.19	0.29	0.19	0.19	0.19	0.19	1.3
5269	211474_s_at	BC004948	SERPINB6	-0.32	-0.32	-0.32	-0.32	-0.39	-0.24	1.08
2205	211734_s_at	BC005912	FCER1A	-0.27	-0.25	-0.27	-0.27	-0.39	-0.27	1.6
56963	223468_s_at	AL136826	RGMA	0.01	0.01	0.01	0.01	0.09	0.01	1.14
5502	205478_at	NM_006741	PPP1R1A	0.14	0.15	0.14	0.06	0.14	0.14	1.06
10924	213624_at	AA873600	SMPDL3A	-0.1	-0.1	-0.1	-0.07	-0.19	-0.1	1.17
51762	222846_at	AB038995	RAB8B	-0.25	-0.17	-0.09	-0.17	-0.17	-0.17	1.04
284443	1558486_at	BC022394	ZNF493	-0.22	-0.22	-0.22	-0.22	-0.23	-0.14	1.14
55314	228624_at	AI432488	TMEM144	-0.14	-0.05	-0.05	0.01	-0.05	-0.05	1.1
4094	206363_at	NM_005360	MAF	-0.01	0.04	-0.01	-0.01	-0.11	-0.01	1.25
5930	1552329_at	BC029352	RBBP6	-0.08	-0.08	-0.08	-0.08	-0.002968	-0.08	1.05
3604	207536_s_at	NM_001561	TNFRSF9	-0.21	-0.3	-0.3	-0.3	-0.3	-0.3	1.12
50649	205109_s_at	NM_015320	ARHGEF4	-0.004266	0.08	0.08	0.08	0.08	0.08	1.17
8500	210236_at	U22815	PPFIA1	0.6	0.6	0.6	0.57	0.6	0.48	1.65
154664	1553605_a_at	NM_152701	ABCA13	0.05	0.05	0.05	-0.01	0.18	0.05	1.72
23261	1555370_a_at	AF111804	CAMTA1	-0.26	-0.35	-0.35	-0.35	-0.35	-0.35	1.18
3075	213800_at	X04697	CFH	-0.33	-0.33	-0.33	-0.33	-0.42	-0.33	1.29
7775	219123_at	NM_014519	ZNF232	0.18	0.1	0.1	0.1	0.1	0.1	1.08
143903	228080_at	BE856341	LAYN	0.66	0.74	0.66	0.56	0.73	0.57	1.37
18	209459_s_at	AF237813	ABAT	-0.46	-0.35	-0.35	-0.35	-0.35	-0.35	1.55
375484	228805_at	BF116060	C5orf25	0.03	-0.03	-0.11	-0.03	-0.03	-0.03	1.09
5163	226452_at	AU146532	PDK1	0.41	0.41	0.49	0.41	0.41	0.36	1.12
10964	204439_at	NM_006820	IFI44L	-0.01	-0.12	-0.12	-0.12	-0.12	-0.12	1.46
4619	205951_at	NM_005963	MYH1	0.2	0.2	0.2	0.31	0.2	0.2	1.45
29896	213593_s_at	AW978896	TRA2A	-0.25	-0.25	-0.25	-0.25	-0.25	-0.17	1.05
1846	204014_at	NM_001394	DUSP4	-0.65	-0.74	-0.65	-0.65	-0.65	-0.55	1.3
114823	224673_at	AI613244	LENG8	-0.2	-0.2	-0.2	-0.19	-0.28	-0.19	1.03
222235	1553798_a_at	NM_145032	FBXL13	0.18	0.1	0.1	0.1	0.1	0.1	1.07
2189	203564_at	NM_004629	FANCG	0.15	0.07	0.07	0.07	0.07	0.07	1.04
8819	204900_x_at	NM_003864	SAP30	0.25	0.17	0.17	0.17	0.17	0.17	1.17
9112	211783_s_at	BC006177	MTA1	0.18	0.25	0.25	0.25	0.25	0.24	0.99
27346	212281_s_at	BF038366	TMEM97	0.26	0.25	0.25	0.25	0.34	0.25	1.2
165215	227370_at	AW043602	FAM171B	0.06	0.18	0.14	0.14	0.14	0.14	1.12
131177	227676_at	AW001287	FAM3D	-0.01	0.07	0.07	0.07	0.07	0.07	1.15
655	209591_s_at	M60316	BMP7	0.33	0.43	0.25	0.33	0.33	0.33	1.34
1056	1553970_s_at	BC042510	CEL	0.7	0.7	0.7	0.7	0.7	0.58	1.63
23175	212276_at	D80010	LPIN1	-0.35	-0.35	-0.43	-0.34	-0.35	-0.35	1.12
100132884	228899_at	AI870903	LOC100132884	0.18	0.22	0.18	0.1	0.18	0.18	1.08
55803	219358_s_at	NM_018404	ADAP2	-0.29	-0.36	-0.29	-0.29	-0.29	-0.28	1.06
129607	226702_at	AI742057	CMPK2	-0.37	-0.46	-0.37	-0.37	-0.37	-0.37	1.27
132864	226939_at	AI202327	CPEB2	-0.36	-0.45	-0.36	-0.32	-0.36	-0.36	1.1
25890	223395_at	AB056106	ABI3BP	-0.71	-0.71	-0.71	-0.71	-0.71	-0.6	1.55
330	210538_s_at	U37546	BIRC3	-0.18	-0.18	-0.18	-0.18	-0.28	-0.18	1.34
340591	239106_at	AI801563	CA5BL	0.25	0.17	0.17	0.17	0.17	0.17	1.07
9252	204633_s_at	AF074393	RPS6KA5	-0.01	-0.01	-0.01	-0.01	0.07	-0.01	1.1
2669	204472_at	NM_005261	GEM	0.48	0.58	0.48	0.48	0.48	0.48	1.32
2764	202543_s_at	BC005359	GMFB	0.28	0.29	0.28	0.28	0.28	0.21	1
4599	202086_at	NM_002462	MX1	-0.38	-0.46	-0.43	-0.38	-0.38	-0.28	1.3
146857	1558217_at	AK074465	SLFN13	-0.12	-0.21	-0.21	-0.21	-0.21	-0.21	1.21
28984	218723_s_at	NM_014059	C13orf15	0.06	0.14	0.14	0.14	0.14	0.14	1.1
163778	1552620_at	NM_173080	SPRR4	0.05	0.03	0.05	0.14	0.05	0.05	1.22
2132	202012_s_at	AA196245	EXT2	0.28	0.31	0.28	0.28	0.28	0.2	1.03
115207	212192_at	AI718937	KCTD12	-0.38	-0.38	-0.38	-0.38	-0.45	-0.38	1.05
57586	226086_at	AB037848	SYT13	0.1	0.19	0.1	0.1	0.1	0.1	1.18
3459	211676_s_at	AF056979	IFNGR1	0.38	0.38	0.45	0.38	0.38	0.34	1.02
51232	228496_s_at	AW243081	CRIM1	0.05	0.13	0.17	0.13	0.13	0.13	1.06
1158	204810_s_at	NM_001824	CKM	0.3	0.3	0.3	0.3	0.3	0.22	1.11
90634	213375_s_at	N80918	N4BP2L1	-0.23	-0.3	-0.32	-0.3	-0.37	-0.3	1.03
340602	1555396_s_at	BC046248	LOC340602	0.14	0.22	0.14	0.14	0.14	0.14	1.14
7074	213135_at	U90902	TIAM1	0.12	0.04	0.04	0.04	0.04	0.04	1.15
51390	223136_at	AF151861	AIG1	-0.08	-0.08	-0.004023	-0.08	-0.09	-0.08	1.03
5046	207414_s_at	NM_002570	PCSK6	0.29	0.37	0.45	0.37	0.37	0.37	1.16
9466	222062_at	AI983115	IL27RA	0.47	0.47	0.47	0.47	0.47	0.38	1.29
9945	205100_at	NM_005110	GFPT2	0.27	0.36	0.27	0.27	0.27	0.27	1.2
1749	213707_s_at	NM_005221	DLX5	0.12	0.12	0.12	0.12	0.22	0.12	1.26
79153	219722_s_at	NM_024307	GDPD3	-0.27	-0.27	-0.27	-0.19	-0.27	-0.27	1.11
26011	213273_at	BF112171	ODZ4	-0.11	-0.03	-0.11	-0.11	-0.11	-0.11	1.11
55744	209446_s_at	BC001743	C7orf44	0.18	0.18	0.26	0.18	0.18	0.18	1.16
644242	1558404_at	BC015390	LOC644242	0.09	0.16	0.09	0.09	0.09	0.09	1.11
29070	222890_at	BG054922	CCDC113	-0.22	-0.13	-0.11	-0.13	-0.13	-0.13	1.22
5368	205901_at	NM_006228	PNOC	-0.13	-0.05	-0.05	-0.05	-0.03	-0.05	1.08
1645	1562102_at	BC014579	AKR1C1	-0.35	-0.35	-0.35	-0.35	-0.23	-0.35	1.76
4921	225442_at	AI799915	DDR2	-0.1	-0.03	-0.1	-0.1	-0.1	-0.1	1
3426	203854_at	NM_000204	CFI	-0.54	-0.54	-0.63	-0.54	-0.54	-0.48	1.3
3872	205157_s_at	NM_000422	KRT17	-0.06	-0.06	-0.06	-0.16	-0.06	-0.06	1.42
1690	205229_s_at	AA669336	COCH	0.39	0.39	0.39	0.28	0.39	0.39	1.6
2872	223199_at	AA404592	MKNK2	-0.05	-0.12	-0.05	-0.05	-0.05	-0.05	1
4045	214460_at	NM_002338	LSAMP	-0.04	-0.12	-0.12	-0.12	-0.12	-0.12	1.12
9334	221484_at	BF691447	B4GALT5	-0.3	-0.39	-0.39	-0.39	-0.39	-0.39	1.2
7022	205286_at	U85658	TFAP2C	0.39	0.39	0.39	0.39	0.39	0.32	1.11
9873	203620_s_at	NM_014824	FCHSD2	0.21	0.21	0.28	0.21	0.21	0.2	0.99
81563	223126_s_at	AI159874	C1orf21	-0.29	-0.29	-0.29	-0.21	-0.29	-0.29	1.1
50937	227526_at	AU151222	CDON	0.16	0.08	0.08	0.08	0.08	0.08	1.12
441178	1563894_at	AK056600	LOC441178	-0.29	-0.29	-0.29	-0.29	-0.21	-0.29	1.11
56704	229139_at	AI202201	JPH1	0.37	0.37	0.37	0.37	0.46	0.37	1.33
125228	235022_at	BE326738	C18orf19	-0.21	-0.13	-0.13	-0.13	-0.13	-0.13	1.06
4104	214642_x_at	AI200443	MAGEA5	0.44	0.56	0.49	0.44	0.44	0.41	1.71
126731	225904_at	N64686	C1orf96	0.35	0.31	0.31	0.31	0.31	0.24	1.04
8564	205306_x_at	AI074145	KMO	-0.5	-0.5	-0.5	-0.5	-0.5	-0.41	1.19
23034	212845_at	AB028976	SAMD4A	0.18	0.3	0.23	0.23	0.23	0.23	1.1
2592	203179_at	NM_000155	GALT	-0.01	-0.01	-0.01	0.06	-0.05	-0.01	1.01
8572	211564_s_at	BC003096	PDLIM4	0.33	0.33	0.24	0.24	0.18	0.24	1.31
293	212085_at	AA916851	SLC25A6	0.15	0.15	0.15	0.15	0.08	0.15	1.06
55630	219215_s_at	NM_017767	SLC39A4	0.43	0.43	0.43	0.43	0.43	0.36	1.15
5591	208694_at	U47077	PRKDC	0.36	0.36	0.36	0.36	0.36	0.29	1.02
2762	204875_s_at	NM_001500	GMDS	-0.26	-0.26	-0.26	-0.26	-0.34	-0.26	1.13
7881	210078_s_at	L39833	KCNAB1	-0.4	-0.47	-0.4	-0.4	-0.4	-0.4	1.04
1428	205489_at	NM_001888	CRYM	0.02	0.03	0.03	0.03	0.11	0.03	1.07
10082	227059_at	AI651255	GPC6	-0.25	-0.16	-0.26	-0.25	-0.25	-0.25	1.3
285313	1556579_s_at	AF087980	IGSF10	0.18	0.18	0.18	0.14	0.27	0.18	1.25
8412	204032_at	NM_003567	BCAR3	-0.35	-0.35	-0.35	-0.35	-0.43	-0.35	1.1
8662	242550_at	AA628539	EIF3B	-0.07	-0.000338	-0.000338	-0.000338	-0.000338	-0.000338	1.05
7447	203798_s_at	NM_003385	VSNL1	-0.24	-0.16	-0.16	-0.16	-0.13	-0.16	1.24
83540	223381_at	AF326731	NUF2	0.32	0.39	0.32	0.3	0.32	0.32	1.03
25937	202133_at	BF674349	WWTR1	0.04	-0.03	-0.03	-0.03	-0.03	-0.03	1.01
6261	205485_at	NM_000540	RYR1	0.62	0.62	0.62	0.62	0.62	0.53	1.3
116151	224690_at	BG432350	C20orf108	0.28	0.21	0.21	0.21	0.21	0.21	1.06
169792	229435_at	AW025602	GLIS3	0.00339	0.08	0.00339	0.00339	0.00339	0.00339	1.1
65997	219142_at	NM_023940	RASL11B	-0.06	0.01	-0.06	-0.06	-0.06	-0.06	1.11
4885	213479_at	U26662	NPTX2	0.1	0.2	0.1	0.1	0.1	0.1	1.49
9975	209750_at	N32859	NR1D2	-0.01	-0.09	-0.09	-0.09	-0.09	-0.09	1.23
7227	224218_s_at	AF264784	TRPS1	-0.11	-0.19	-0.19	-0.19	-0.19	-0.19	1.2
79623	219271_at	NM_024572	GALNT14	0.19	0.19	0.19	0.19	0.1	0.19	1.27
440	205047_s_at	NM_001673	ASNS	-0.05	-0.05	-0.05	-0.05	0.03	-0.05	1.23
59082	231733_at	NM_021571	CARD18	0.48	0.48	0.48	0.59	0.48	0.48	1.55
64283	232994_s_at	BE884959	RGNEF	0.19	0.1	0.12	0.12	0.12	0.12	1.11
51566	217858_s_at	NM_016607	ARMCX3	0.35	0.37	0.35	0.35	0.42	0.35	1.1
8462	218486_at	AA149594	KLF11	0.39	0.32	0.32	0.32	0.32	0.32	1.01
59084	227803_at	AA609053	ENPP5	0.29	0.21	0.21	0.21	0.21	0.21	1.29
84707	224367_at	AF251053	BEX2	-0.14	-0.14	-0.2	-0.25	-0.14	-0.14	1.59
58476	224836_at	AL109824	TP53INP2	-0.09	-0.09	-0.16	-0.09	-0.08	-0.09	1.07
170691	1552727_s_at	AA022668	ADAMTS17	0.06	0.04	-0.04	0.04	0.04	0.04	1.15
55635	222958_s_at	AK000490	DEPDC1	0.41	0.41	0.45	0.41	0.41	0.34	1.02
10866	206082_at	NM_006674	HCP5	0.34	0.34	0.42	0.34	0.34	0.34	1.17
4199	204058_at	AL049699	ME1	-0.51	-0.51	-0.43	-0.43	-0.38	-0.4	1.31
8612	209529_at	AF047760	PPAP2C	-0.07	-0.07	-0.1	-0.07	0.01	-0.07	1.12
6317	209720_s_at	BC005224	SERPINB3	0.44	0.56	0.44	0.44	0.44	0.36	1.83
147798	226403_at	BE645551	TMC4	-0.69	-0.69	-0.69	-0.69	-0.69	-0.61	1.23
9086	204409_s_at	BC005248	EIF1AY	-0.35	-0.46	-0.53	-0.46	-0.46	-0.46	1.63
6137	229590_at	AI369389	RPL13	-0.33	-0.26	-0.26	-0.26	-0.26	-0.26	1.02
113246	224719_s_at	BG339653	C12orf57	0.26	0.33	0.26	0.26	0.26	0.26	1.05
26872	205542_at	NM_012449	STEAP1	-0.23	-0.23	-0.23	-0.23	-0.14	-0.23	1.31
5341	203471_s_at	NM_002664	PLEK	-0.56	-0.71	-0.64	-0.64	-0.64	-0.64	1.14
26135	228129_at	BE857133	SERBP1	-0.24	-0.31	-0.24	-0.24	-0.29	-0.24	1.03
4815	219594_at	NM_016533	NINJ2	0.3	0.3	0.38	0.3	0.3	0.3	1.2
55196	227152_at	AI979334	C12orf35	0.42	0.42	0.42	0.42	0.49	0.42	1.12
2999	210321_at	M36118	GZMH	0.34	0.26	0.26	0.26	0.26	0.26	1.18
3306	211538_s_at	U56725	HSPA2	0.39	0.39	0.39	0.39	0.39	0.3	1.49
8439	232149_s_at	BF056507	NSMAF	-0.04	0.02	0.02	0.02	0.02	0.02	0.98
5629	228656_at	AK025453	PROX1	-0.24	-0.32	-0.25	-0.25	-0.25	-0.24	1.13
8987	203986_at	NM_003943	STBD1	0.07	0.14	0.07	0.07	0.07	0.07	1.12
9270	203337_x_at	NM_004763	ITGB1BP1	0.26	0.26	0.35	0.26	0.26	0.24	1.3
83641	223059_s_at	BC004872	FAM107B	-0.32	-0.32	-0.32	-0.32	-0.32	-0.25	1.07
26167	223629_at	BC001186	PCDHB5	0.08	0.16	0.08	0.08	0.08	0.08	1.19
2820	225447_at	AA613031	GPD2	-0.36	-0.36	-0.36	-0.36	-0.29	-0.36	1.02
8601	210138_at	AF074979	RGS20	-0.46	-0.38	-0.38	-0.38	-0.38	-0.38	1.23
56477	224027_at	AF110384	CCL28	0.17	0.25	0.25	0.25	0.25	0.25	1.21
157	228771_at	AI651212	ADRBK2	0.3	0.38	0.42	0.38	0.41	0.38	1.11
149041	228996_at	AW205418	RC3H1	-0.01	-0.01	-0.01	-0.08	-0.01	-0.01	1.18
2027	204483_at	NM_001976	ENO3	-0.05	-0.05	-0.05	-0.12	-0.05	-0.05	1.05
7140	205693_at	NM_006757	TNNT3	-0.05	-0.12	-0.05	-0.05	-0.05	-0.05	1.09
85453	213122_at	AI096375	TSPYL5	0.07	0.07	0.07	0.07	0.17	0.07	1.59
4151	204179_at	NM_005368	MB	0.1	0.1	0.1	0.17	0.09	0.1	1.21
116844	228648_at	AA622495	LRG1	0.12	0.23	0.15	0.15	0.15	0.15	1.14
5932	203344_s_at	NM_002894	RBBP8	-0.02	-0.09	-0.09	-0.09	-0.09	-0.09	1.2
5354	210198_s_at	BC002665	PLP1	-0.04	-0.04	-0.04	-0.04	-0.11	-0.04	1.1
5157	205226_at	NM_006207	PDGFRL	0.07	-0.01	-0.01	-0.01	-0.01	-0.01	1.27
3920	226671_at	AI150000	LAMP2	-0.18	-0.18	-0.18	-0.18	-0.25	-0.18	1.19
6423	223122_s_at	AF311912	SFRP2	0.25	0.34	0.25	0.25	0.25	0.25	1.49
54843	232914_s_at	AB046817	SYTL2	0.12	0.19	0.12	0.12	0.12	0.12	1.09
10875	227265_at	AW135176	FGL2	-0.09	-0.13	-0.09	-0.02	-0.09	-0.09	1.08
5649	205923_at	NM_005045	RELN	-0.31	-0.29	-0.29	-0.29	-0.29	-0.22	1.15
3702	211339_s_at	D13720	ITK	-0.27	-0.27	-0.27	-0.27	-0.32	-0.21	1.01
27347	202786_at	NM_013233	STK39	-0.27	-0.27	-0.27	-0.27	-0.34	-0.27	1.13
285533	236465_at	AW051591	RNF175	0.22	0.29	0.22	0.22	0.22	0.22	1.03
5567	202742_s_at	NM_002731	PRKACB	-0.03	-0.03	-0.03	-0.03	-0.09	-0.03	1.07
3475	202147_s_at	NM_001550	IFRD1	-0.31	-0.31	-0.31	-0.31	-0.24	-0.31	1.06
6899	236926_at	AW074836	TBX1	0.25	0.32	0.25	0.25	0.25	0.25	1.12
147463	238332_at	AI307802	ANKRD29	-0.12	-0.22	-0.12	-0.12	-0.12	-0.12	1.59
55664	228561_at	BF510563	CDC37L1	-0.33	-0.4	-0.33	-0.33	-0.33	-0.33	1.11
23429	201844_s_at	W84482	RYBP	-0.18	-0.24	-0.24	-0.24	-0.24	-0.24	1.06
3119	209480_at	M16276	HLA-DQB1	-0.91	-0.91	-0.91	-0.91	-0.91	-0.79	2.04
5646	207463_x_at	NM_002771	PRSS3	-0.32	-0.32	-0.32	-0.41	-0.32	-0.32	1.51
7220	205803_s_at	NM_003304	TRPC1	-0.25	-0.16	-0.23	-0.23	-0.23	-0.23	1.17
7138	213201_s_at	AJ011712	TNNT1	0.24	0.33	0.24	0.24	0.24	0.24	1.45
84314	224496_s_at	BC006292	TMEM107	0.09	0.02	0.02	0.02	0.02	0.02	1.11
2348	204437_s_at	NM_016725	FOLR1	-0.06	0.01	0.01	0.01	0.01	0.01	1.07
952	205692_s_at	NM_001775	CD38	-0.14	-0.14	-0.14	-0.14	-0.06	-0.14	1.22
7097	204924_at	NM_003264	TLR2	0.09	0.16	0.16	0.16	0.16	0.16	1.13
81537	221268_s_at	NM_030791	SGPP1	-0.14	-0.07	-0.07	-0.07	-0.07	-0.07	1.09
4745	206089_at	NM_006157	NELL1	-0.09	-0.03	-0.03	0.04	-0.03	-0.03	1.2
10793	215239_x_at	AU132789	ZNF273	-0.41	-0.34	-0.34	-0.34	-0.34	-0.34	1.06
121457	227295_at	AW182575	IKIP	0.05	0.11	0.11	0.05	0.03	0.05	1.04
23704	222379_at	AI002715	KCNE4	-0.09	-0.03	-0.03	-0.03	-0.03	-0.03	1.04
54996	227417_at	AW057543	MOSC2	0.07	0.01	0.01	0.01	-0.05	0.01	1.08
1368	206100_at	NM_001874	CPM	-0.01	0.07	-0.01	-0.01	-0.01	-0.01	1.35
155465	228241_at	AI827789	AGR3	0.17	0.17	0.17	0.17	0.25	0.17	1.32
9407	207602_at	NM_004262	TMPRSS11D	-0.65	-0.65	-0.74	-0.65	-0.65	-0.58	1.57
65264	236107_at	AA147920	UBE2Z	0.003387	0.003387	0.003387	0.003387	0.07	0.003387	1.09
10761	219702_at	NM_021796	PLAC1	-0.23	-0.23	-0.23	-0.23	-0.15	-0.23	1.27
9118	204465_s_at	NM_004692	INA	0.21	0.14	0.14	0.1	0.14	0.14	1.1
9865	205150_s_at	AV724192	KIAA0644	-0.43	-0.43	-0.51	-0.43	-0.43	-0.39	1.28
55	204393_s_at	NM_001099	ACPP	-0.19	-0.12	-0.19	-0.19	-0.19	-0.19	1.26
121355	227711_at	BG150433	GTSF1	0.39	0.51	0.39	0.39	0.39	0.39	1.98
6764	202440_s_at	NM_005418	ST5	0.06	0.06	0.06	0.06	-0.002961	0.06	1.05
91120	242915_at	AA603590	ZNF682	-0.27	-0.27	-0.27	-0.27	-0.27	-0.2	1.11
5672	208191_x_at	NM_002780	PSG4	0.29	0.29	0.29	0.36	0.29	0.29	1.14
608	206641_at	NM_001192	TNFRSF17	-0.33	-0.39	-0.33	-0.28	-0.33	-0.33	1.11
399474	227386_s_at	N63821	TMEM200B	0.2	0.29	0.26	0.26	0.26	0.26	1.15
11006	210152_at	U82979	LILRB4	-0.25	-0.25	-0.31	-0.25	-0.25	-0.25	1.01
388335	229693_at	AI952836	TMEM220	-0.24	-0.24	-0.24	-0.24	-0.3	-0.24	1.07
1366	202790_at	NM_001307	CLDN7	0.35	0.28	0.28	0.28	0.28	0.28	1.22
23446	224595_at	AK022549	SLC44A1	0.04	0.04	-0.03	0.04	0.04	0.04	1.17
54509	219045_at	NM_019034	RHOF	-0.08	-0.08	-0.08	-0.08	-0.01	-0.08	1.16
7056	203887_s_at	NM_000361	THBD	-0.36	-0.36	-0.36	-0.27	-0.36	-0.36	1.46
5047	206859_s_at	NM_002571	PAEP	-0.53	-0.53	-0.53	-0.53	-0.53	-0.47	1.03
79071	204256_at	NM_024090	ELOVL6	-0.46	-0.44	-0.54	-0.46	-0.46	-0.46	1.38
1474	206595_at	NM_001323	CST6	0.49	0.58	0.49	0.49	0.49	0.49	1.51
57120	236862_at	AA279958	GOPC	0.02	0.09	0.09	0.09	0.09	0.09	1.04
11039	215599_at	X83300	SMA4	0.26	0.26	0.26	0.26	0.26	0.19	1.12
7098	206271_at	NM_003265	TLR3	-0.26	-0.26	-0.26	-0.26	-0.33	-0.26	1.17
56300	220322_at	NM_019618	IL1F9	-0.12	-0.03	-0.03	-0.03	-0.03	-0.03	1.55
4824	209706_at	AF247704	NKX3-1	-0.39	-0.46	-0.46	-0.46	-0.54	-0.46	1.34
57061	215513_at	AF241534	HYMAI	-0.43	-0.43	-0.43	-0.43	-0.43	-0.36	1.08
64131	213725_x_at	AI693140	XYLT1	-0.11	-0.12	-0.21	-0.14	-0.19	-0.14	1.18
[truncated: 852 more rows]
